# Supplementary material for: Does environmental public interest litigation improve the urban land green use efficiency?—Evidence from a quasi-natural experiment in China
Source: PLoS One. 2024 May 23;19(5):e0303850. doi: 10.1371/journal.pone.0303850 (PMC11132750; doi:10.1371/journal.pone.0303850)
Supplement: S1 Data — (XLS) [file pone.0303850.s001.xls]

## Sheet: Sheet1
Id	Year	city	ULGUE	treat_i	post_it	GDP	LRD	FII	URE	UR
110000	2010	北京	1.00454	1	0	0.103	0.058	0.028	0.00702102	0.790531
110000	2011	北京	1.03551	1	0	0.081	0.056	0.028	0.00979735	0.795164
110000	2012	北京	0.537355	1	0	0.0773	0.054	0.028	0.00536683	0.799961
110000	2013	北京	0.554409	1	0	0.0907	0.056	0.027	0.00910732	0.805105
110000	2014	北京	0.611327	1	0	0.073	0.062	0.026	0.00807689	0.811137
110000	2015	北京	0.587532	1	0	0.069	0.05	0.035	0.00680008	0.820235
110000	2016	北京	1.02091	1	1	0.068	0.045	0.034	0.00572696	0.825525
110000	2017	北京	1.05716	1	1	0.067	0.053	0.059	0.00506852	0.844003
110000	2018	北京	1.02955	1	1	0.066	0.057	0.038	0.0043891	0.849426
110000	2019	北京	1.08123	1	1	0.061	0.059	0.028	0.00401619	0.852269
110000	2020	北京	1.08123	1	1	0.012	0.058	0.018	0.00364327	0.855028
120000	2010	天津	0.410762	0	0	0.174	0.03	0.074	0.0435692	0.613423
120000	2011	天津	0.309158	0	0	0.164	0.033	0.074	0.0388085	0.614271
120000	2012	天津	0.367938	0	0	0.138	0.036	0.074	0.0239388	0.624235
120000	2013	天津	0.443292	0	0	0.1145	0.036	0.073	0.025162	0.625418
120000	2014	天津	0.475026	0	0	0.1	0.038	0.074	0.0221363	0.625406
120000	2015	天津	0.510563	0	0	0.093	0.037	0.074	0.0220368	0.626916
120000	2016	天津	0.511356	0	0	0.091	0.034	0.074	0.0153787	0.624243
120000	2017	天津	0.594396	0	1	0.036	0.035	0.039	0.0244881	0.628229
120000	2018	天津	1.05387	0	1	0.036	0.034	0.017	0.0230819	0.616978
120000	2019	天津	0.465093	0	1	0.048	0.031	0.023	0.0216964	0.609657
120000	2020	天津	0.586694	0	1	0.015	0.037	0.029	0.0204039	0.602672
130100	2010	石家庄	0.278948	0	0	0.1224	0.016	0	0.00796197	0.417516
130100	2011	石家庄	0.258638	0	0	0.1201	0.016	0.006	0.00860849	0.421468
130100	2012	石家庄	0.276043	0	0	0.1038	0.016	0.012	0.00926334	0.425415
130100	2013	石家庄	0.24966	0	0	0.0808	0.015	0.012	0.00592162	0.433622
130100	2014	石家庄	0.219381	0	0	0.079	0.013	0.012	0.00480296	0.431603
130100	2015	石家庄	0.199444	0	0	0.075	0.013	0.013	0.00329947	0.437084
130100	2016	石家庄	0.234326	0	0	0.068	0.016	0.014	0.00425951	0.440299
130100	2017	石家庄	0.225728	0	1	0.0711	0.012	0.015	0.00310367	0.477256
130100	2018	石家庄	0.13227	0	1	0.0742	0.012	0.016	0.00150748	0.480356
130100	2019	石家庄	0.133439	0	1	0.067	0.012	0.019	4.67561e-05	0.455371
130100	2020	石家庄	0.273217	0	1	0.0385	0.013	0.022	-0.000964159	0.433503
130200	2010	唐山	0.258324	0	0	0.131	0.006	0.013	0.124018	0.354707
130200	2011	唐山	0.266434	0	0	0.117	0.014	0.013	0.124742	0.364767
130200	2012	唐山	0.265179	0	0	0.104	0.022	0.013	0.113876	0.373456
130200	2013	唐山	0.237528	0	0	0.0443	0.018	0.014	0.130574	0.38607
130200	2014	唐山	0.219862	0	0	0.051	0.016	0.014	0.124039	0.389472
130200	2015	唐山	0.194816	0	0	0.056	0.011	0.013	0.120219	0.399372
130200	2016	唐山	0.252251	0	0	0.068	0.013	0.016	0.112435	0.407461
130200	2017	唐山	0.280101	0	1	0.0705	0.011	0.017	0.111534	0.420967
130200	2018	唐山	0.265936	0	1	0.073	0.012	0.016	0.103242	0.430066
130200	2019	唐山	0.245988	0	1	0.073	0.012	0.018	0.101102	0.441997
130200	2020	唐山	0.300245	0	1	0.044	0.013	0.02	0.0989254	0.453992
130300	2010	秦皇岛	0.278546	0	0	0.123	0.006	0.037	0.00705882	0.41991
130300	2011	秦皇岛	0.262486	0	0	0.12	0.006	0.036	0.00368139	0.419393
130300	2012	秦皇岛	0.269195	0	0	0.091	0.006	0.035	0.00418535	0.419025
130300	2013	秦皇岛	0.228217	0	0	0.0258	0.007	0.039	0.00350775	0.418517
130300	2014	秦皇岛	0.204235	0	0	0.05	0.009	0.042	0.00245069	0.41674
130300	2015	秦皇岛	0.213051	0	0	0.055	0.004	0.043	0.00118743	0.417602
130300	2016	秦皇岛	0.228561	0	0	0.07	0.012	0.045	0.00101607	0.415906
130300	2017	秦皇岛	0.196345	0	1	0.068	0.012	0.046	0.000819532	0.417517
130300	2018	秦皇岛	0.204386	0	1	0.066	0.011	0.045	0.000846441	0.416333
130300	2019	秦皇岛	0.193571	0	1	0.067	0.01	0.051	0.00101608	0.416545
130300	2020	秦皇岛	0.244086	0	1	0.0415	0.006	0.057	0.00119581	0.416755
130400	2010	邯郸	0.265398	0	0	0.131	0.003	0.013	0.116493	0.317966
130400	2011	邯郸	0.291475	0	0	0.1215	0.008	0.015	0.105921	0.31601
130400	2012	邯郸	0.259755	0	0	0.105	0.013	0.017	0.0984191	0.315195
130400	2013	邯郸	0.136356	0	0	0.0123	0.015	0.018	0.0787509	0.31826
130400	2014	邯郸	0.143278	0	0	0.065	0.017	0.018	0.0853927	0.31052
130400	2015	邯郸	0.145192	0	0	0.0676	0.008	0.016	0.0787632	0.307716
130400	2016	邯郸	0.19029	0	0	0.0608	0.008	0.02	0.0737864	0.309327
130400	2017	邯郸	0.173577	0	1	0.06315	0.009	0.022	0.0822232	0.313673
130400	2018	邯郸	0.171422	0	1	0.0655	0.008	0.021	0.072985	0.314745
130400	2019	邯郸	0.161095	0	1	0.072	0.01	0.024	0.059774	0.316993
130400	2020	邯郸	0.230938	0	1	0.043	0.009	0.027	0.0464039	0.319229
130500	2010	邢台	0.158892	0	0	0.122	0.005	-0.002	0.0957811	0.193216
130500	2011	邢台	0.16145	0	0	0.116	0.005	0.001	0.0953042	0.176008
130500	2012	邢台	0.172011	0	0	0.095	0.005	0.004	0.0770087	0.157764
130500	2013	邢台	0.157728	0	0	0.0473	0.005	0.018	0.0628697	0.139232
130500	2014	邢台	0.150726	0	0	0.06	0.007	0.018	0.0605804	0.122241
130500	2015	邢台	0.168044	0	0	0.06	0.004	0.008	0.0535643	0.106024
130500	2016	邢台	0.178817	0	0	0.071	0.006	0.018	0.0506902	0.0901015
130500	2017	邢台	0.186257	0	1	0.0705	0.006	0.019	0.0651888	0.0811614
130500	2018	邢台	0.175594	0	1	0.07	0.006	0.02	0.0544626	0.0811614
130500	2019	邢台	0.177265	0	1	0.07	0.006	0.022	0.0523017	0.0811614
130500	2020	邢台	0.264929	0	1	0.037	0.006	0.024	0.0504027	0.0811614
130600	2010	保定	0.262227	0	0	0.14	0.005	0.011	0.0028393	0.259205
130600	2011	保定	0.246838	0	0	0.12	0.005	0.012	0.00123138	0.259076
130600	2012	保定	0.268911	0	0	0.105	0.005	0.013	0.000990001	0.25636
130600	2013	保定	0.261039	0	0	0.0674	0.005	0.013	0.000900811	0.257969
130600	2014	保定	0.246441	0	0	0.071	0.005	0.012	0.000917692	0.250727
130600	2015	保定	0.272284	0	0	0.07	0.004	0.009	0.000320545	0.24937
130600	2016	保定	0.295652	0	0	0.072	0.006	0.013	0.000695839	0.248186
130600	2017	保定	0.283171	0	1	0.069	0.007	0.014	0.000766325	0.24965
130600	2018	保定	0.231432	0	1	0.066	0.004	0.018	0.000639876	0.247599
130600	2019	保定	0.252036	0	1	0.0666	0.006	0.021	0.000354705	0.245984
130600	2020	保定	0.308015	0	1	0.0527	0.004	0.024	8.35193e-05	0.244386
130700	2010	张家口	0.150399	0	0	0.1415	0.003	0.009	0.0688019	0.33015
130700	2011	张家口	0.1471	0	0	0.115	0.004	0.011	0.077748	0.336264
130700	2012	张家口	0.158335	0	0	0.1	0.005	0.013	0.0794834	0.342656
130700	2013	张家口	0.14523	0	0	0.0676	0.005	0.013	0.0554557	0.350889
130700	2014	张家口	0.135905	0	0	0.0524	0.005	0.015	0.0500486	0.356722
130700	2015	张家口	0.295911	0	0	0.058	0.003	0.015	0.0466656	0.36351
130700	2016	张家口	0.334066	0	0	0.07	0.005	0.021	0.0359588	0.36983
130700	2017	张家口	0.149023	0	1	0.0725	0.004	0.019	0.0341263	0.380968
130700	2018	张家口	0.137268	0	1	0.075	0.005	0.019	0.0192715	0.388129
130700	2019	张家口	0.144196	0	1	0.0686	0.004	0.021	0.0116966	0.39529
130700	2020	张家口	0.179263	0	1	0.0356	0.006	0.023	0.00523519	0.402452
130800	2010	承德	0.198336	0	0	0.114	0.007	-0.001	0.0594868	0.265846
130800	2011	承德	0.230142	0	0	0.121	0.007	0.003	0.0566038	0.266364
130800	2012	承德	0.25468	0	0	0.105	0.007	0.007	0.0484849	0.265986
130800	2013	承德	0.243245	0	0	0.0763	0.008	0.002	0.0383091	0.266596
130800	2014	承德	0.235477	0	0	0.0784	0.007	0.007	0.0244318	0.26622
130800	2015	承德	0.238973	0	0	0.0554	0.005	0.007	0.000233824	0.26651
130800	2016	承德	0.264605	0	0	0.0695	0.008	0.009	0.0252836	0.267493
130800	2017	承德	0.233095	0	1	0.06695	0.006	0.002	0.0237209	0.271053
130800	2018	承德	0.228437	0	1	0.0644	0.007	0.009	0.0185816	0.271073
130800	2019	承德	0.188193	0	1	0.0646	0.004	0.003	0.0194522	0.271802
130800	2020	承德	0.226525	0	1	0.04	0.006	-0.003	0.0202976	0.272526
130900	2010	沧州	0.186787	0	0	0.145	0.003	0.006	0.0560641	0.313604
130900	2011	沧州	0.224139	0	0	0.123	0.004	0.007	0.0541375	0.321693
130900	2012	沧州	0.213996	0	0	0.106	0.005	0.008	0.0484918	0.327176
130900	2013	沧州	0.229827	0	0	0.0713	0.006	0.008	0.0484825	0.332388
130900	2014	沧州	0.217705	0	0	0.08	0.009	0.007	0.0473373	0.335619
130900	2015	沧州	0.240548	0	0	0.077	0.004	0.009	0.0461661	0.342296
130900	2016	沧州	0.278883	0	0	0.079	0.009	0.011	0.0458093	0.349013
130900	2017	沧州	0.252285	0	1	0.0715	0.008	0.012	0.0527235	0.359126
130900	2018	沧州	0.238674	0	1	0.064	0.009	0.012	0.0470886	0.36599
130900	2019	沧州	0.203006	0	1	0.069	0.007	0.014	0.0379513	0.37324
130900	2020	沧州	0.329161	0	1	0.041	0.008	0.016	0.0295695	0.380417
131000	2010	廊坊	0.221336	0	0	0.125	0.011	0.024	0.02028	0.331726
131000	2011	廊坊	0.207168	0	0	0.08	0.012	0.023	0.0202739	0.34667
131000	2012	廊坊	0.21582	0	0	0.097	0.013	0.022	0.0213862	0.359187
131000	2013	廊坊	0.207681	0	0	0.0829	0.011	0.022	0.0227628	0.388021
131000	2014	廊坊	0.201887	0	0	0.082	0.01	0.02	0.0242801	0.382327
131000	2015	廊坊	0.267251	0	0	0.088	0.009	0.019	0.0269293	0.39143
131000	2016	廊坊	0.329888	0	0	0.08	0.015	0.02	0.0282074	0.401702
131000	2017	廊坊	0.334669	0	1	0.0725	0.011	0.023	0.0145187	0.415823
131000	2018	廊坊	0.440691	0	1	0.065	0.009	0.022	0.0375425	0.42881
131000	2019	廊坊	0.397455	0	1	0.067	0.012	0.024	0.040762	0.442443
131000	2020	廊坊	1.01067	0	1	0.035	0.014	0.026	0.0439815	0.455852
131100	2010	衡水	0.141764	0	0	0.1355	0.005	0.009	0.0439815	0.21497
131100	2011	衡水	0.168717	0	0	0.1213	0.005	0.01	0.0439815	0.210394
131100	2012	衡水	0.183836	0	0	0.104	0.005	0.011	0.0439815	0.206126
131100	2013	衡水	0.180345	0	0	0.0586	0.004	0.012	0.0439815	0.199933
131100	2014	衡水	0.150817	0	0	0.082	0.003	0.012	0.0439815	0.19388
131100	2015	衡水	0.195981	0	0	0.076	0.003	0.009	0.0439815	0.190222
131100	2016	衡水	0.250494	0	0	0.078	0.006	0.011	0.0439815	0.185297
131100	2017	衡水	0.264094	0	1	0.0735	0.01	0.012	0.0439815	0.181916
131100	2018	衡水	0.230293	0	1	0.069	0.013	0.012	0.0439815	0.177346
131100	2019	衡水	0.224571	0	1	0.068	0.014	0.012	0.0439815	0.172817
131100	2020	衡水	0.279887	0	1	0.04	0.016	0.012	0.0439815	0.168326
140100	2010	太原	0.188405	0	0	0.11	0.03	0.021	0.0992439	0.736443
140100	2011	太原	0.223001	0	0	0.099	0.032	0.021	0.100477	0.749123
140100	2012	太原	0.228029	0	0	0.105	0.034	0.021	0.0877719	0.759131
140100	2013	太原	0.209779	0	0	0.0439	0.035	0.024	0.105644	0.767211
140100	2014	太原	0.24512	0	0	0.033	0.044	0.026	0.0940227	0.774168
140100	2015	太原	0.234939	0	0	0.089	0.03	0.019	0.0897235	0.790631
140100	2016	太原	0.26147	0	0	0.075	0.02	0.01	0.0865328	0.796568
140100	2017	太原	0.271724	0	1	0.0835	0.039	0.002	0.0853974	0.810271
140100	2018	太原	0.335378	0	1	0.092	0.046	0.002	0.081145	0.804377
140100	2019	太原	0.389222	0	1	0.066	0.038	0.002	0.0702996	0.800807
140100	2020	太原	0.386752	0	1	0.026	0.054	0.002	0.0594541	0.797366
140200	2010	大同	0.193766	0	0	0.142	0.006	0.002	0.336657	0.476615
140200	2011	大同	0.19197	0	0	0.131	0.006	0.008	0.338911	0.482189
140200	2012	大同	0.198655	0	0	0.1	0.006	0.014	0.322718	0.489073
140200	2013	大同	0.179532	0	0	0.0387	0.005	0.011	0.311881	0.470074
140200	2014	大同	0.182097	0	0	0.074	0.006	0.011	0.341037	0.474912
140200	2015	大同	0.179432	0	0	0.09	0.003	0.011	0.345015	0.51714
140200	2016	大同	0.16587	0	0	0.01	0.003	0.013	0.342225	0.521918
140200	2017	大同	0.177036	0	1	0.039	0.007	0.01	0.345248	0.529591
140200	2018	大同	0.248987	0	1	0.068	0.007	0.009	0.345066	0.537264
140200	2019	大同	0.49181	0	1	0.067	0.006	0.004	0.251963	0.544937
140200	2020	大同	1.08123	0	1	0.0432	0.006	-0.001	0.153178	0.55261
140300	2010	阳泉	0.1348	0	0	0.142	0.011	0.019	0.40538	0.758602
140300	2011	阳泉	0.177209	0	0	0.128	0.011	0.022	0.40538	0.838889
140300	2012	阳泉	0.183872	0	0	0.096	0.011	0.025	0.40538	0.917865
140300	2013	阳泉	0.166511	0	0	0.0164	0.011	0.027	0.40538	0.99676
140300	2014	阳泉	0.147756	0	0	0.0321	0.01	0.027	0.40538	1.07575
140300	2015	阳泉	0.130876	0	0	0.011	0.006	0.032	0.40538	1.1676
140300	2016	阳泉	0.122129	0	1	0.0339	0.006	0.033	0.40538	1.24308
140300	2017	阳泉	0.138507	0	1	0.05045	0.009	0.012	0.40538	1.24308
140300	2018	阳泉	0.154119	0	1	0.067	0.005	0.007	0.381838	1.24308
140300	2019	阳泉	0.155717	0	1	0.05	0.006	0.002	0.314916	1.24308
140300	2020	阳泉	0.183718	0	1	0.0356	0.006	-0.003	0.229897	1.24308
140400	2010	长治	0.180754	0	0	0.137	0.013	0.009	0.251743	0.310852
140400	2011	长治	0.247606	0	0	0.154	0.013	0.011	0.239655	0.316901
140400	2012	长治	0.250448	0	0	0.106	0.013	0.013	0.254808	0.323773
140400	2013	长治	0.244973	0	0	0.0038	0.011	0.015	0.29434	0.329888
140400	2014	长治	0.232267	0	0	0.051	0.006	0.016	0.290147	0.337795
140400	2015	长治	0.209624	0	0	-0.029	0.007	0.024	0.299148	0.348701
140400	2016	长治	0.214662	0	1	0.046	0.015	0.025	0.293185	0.354985
140400	2017	长治	0.341051	0	1	0.06	0.007	0.018	0.289708	0.364556
140400	2018	长治	0.355012	0	1	0.074	0.006	0.016	0.285433	0.371976
140400	2019	长治	0.25505	0	1	0.06	0.005	0.017	0.282442	0.379353
140400	2020	长治	0.240597	0	1	0.051	0.006	0.018	0.279803	0.386686
140500	2010	晋城	0.212457	0	0	0.137	0.011	0.016	0.40538	0.258151
140500	2011	晋城	0.242566	0	0	0.136	0.013	0.016	0.40538	0.262299
140500	2012	晋城	0.26123	0	0	0.111	0.015	0.016	0.40538	0.267094
140500	2013	晋城	0.240873	0	0	0.0189	0.014	0.017	0.40058	0.271363
140500	2014	晋城	0.249127	0	0	0.047	0.012	0.017	0.384277	0.277478
140500	2015	晋城	0.22841	0	0	0.03	0.012	0.015	0.390483	0.282401
140500	2016	晋城	0.19799	0	0	0.039	0.006	0.013	0.396812	0.287273
140500	2017	晋城	0.246182	0	1	0.0565	0.007	0.012	0.386386	0.291538
140500	2018	晋城	0.282276	0	1	0.074	0.007	0.014	0.403295	0.297104
140500	2019	晋城	0.303565	0	1	0.065	0.011	0.016	0.353961	0.301306
140500	2020	晋城	0.336216	0	1	0.061	0.012	0.018	0.308979	0.305471
140600	2010	朔州	0.180657	0	0	0.138	0.007	0.01	0.216881	0.267932
140600	2011	朔州	0.224735	0	0	0.152	0.008	0.009	0.242132	0.255156
140600	2012	朔州	0.258632	0	0	0.111	0.009	0.008	0.244618	0.262017
140600	2013	朔州	0.221452	0	0	0.0191	0.009	0.009	0.252812	0.268807
140600	2014	朔州	0.171131	0	0	0.045	0.007	0.009	0.267158	0.275371
140600	2015	朔州	0.120611	0	0	-0.023	0.007	0.005	0.259417	0.307845
140600	2016	朔州	0.128098	0	0	0.042	0.004	0.007	0.232495	0.313742
140600	2017	朔州	0.153237	0	1	0.0345	0.006	0.002	0.230951	0.320488
140600	2018	朔州	0.208746	0	1	0.027	0.003	0.0025	0.24719	0.331166
140600	2019	朔州	0.423423	0	1	0.065	0.003	0.003	0.258294	0.337805
140600	2020	朔州	1.00997	0	1	0.041	0.002	0.0035	0.269219	0.344364
140700	2010	晋中	0.181208	0	0	0.14	0.008	0.002	0.20907	0.291002
140700	2011	晋中	0.21017	0	0	0.131	0.008	0.005	0.231826	0.295391
140700	2012	晋中	0.199061	0	0	0.102	0.008	0.008	0.253611	0.300308
140700	2013	晋中	0.18814	0	0	0.0362	0.008	0.011	0.267629	0.301664
140700	2014	晋中	0.182419	0	0	0.068	0.009	0.021	0.265652	0.308018
140700	2015	晋中	0.136319	0	0	0.064	0.008	0.022	0.246352	0.315173
140700	2016	晋中	0.122777	0	0	0.051	0.006	0.023	0.225627	0.319277
140700	2017	晋中	0.119588	0	1	0.06095	0.009	0.02	0.226512	0.325602
140700	2018	晋中	0.150036	0	1	0.0709	0.007	0.016	0.236272	0.32994
140700	2019	晋中	0.156341	0	1	0.063	0.007	0.01	0.22985	0.335224
140700	2020	晋中	0.170248	0	1	0.015	0.007	0.004	0.22429	0.340476
140800	2010	运城	0.2237	0	0	0.156	0.008	0.014	0.00374415	0.187798
140800	2011	运城	0.310751	0	0	0.141	0.007	0.013	0.00152672	0.187885
140800	2012	运城	0.285767	0	0	0.078	0.006	0.012	0.00122011	0.191665
140800	2013	运城	0.284604	0	0	0.0669	0.008	0.001	0.00244167	0.195368
140800	2014	运城	0.402698	0	0	0.05	0.008	0.001	0.00414486	0.199067
140800	2015	运城	0.185302	0	0	0.018	0.006	0.001	0.00806003	0.2098
140800	2016	运城	0.166062	0	0	0.04	0.005	0.001	0.00746735	0.206271
140800	2017	运城	0.167407	0	1	0.055	0.007	0.004	0.00978274	0.218363
140800	2018	运城	0.127159	0	1	0.07	0.005	0.0025	0.0138318	0.223216
140800	2019	运城	0.18061	0	1	0.063	0.004	0.001	0.0185257	0.227626
140800	2020	运城	0.207362	0	1	0.052	0.007	-0.0005	0.0227833	0.232019
140900	2010	忻州	0.136475	0	0	0.181	0.007	0.002	0.1163	0.231344
140900	2011	忻州	0.19659	0	0	0.15	0.008	0.002	0.145953	0.235247
140900	2012	忻州	0.220696	0	0	0.115	0.009	0.002	0.147186	0.241129
140900	2013	忻州	0.214173	0	0	0.0544	0.008	0	0.151504	0.245825
140900	2014	忻州	0.213386	0	0	0.054	0.004	0.004	0.125925	0.25072
140900	2015	忻州	0.213121	0	0	0.024	0.004	0.004	0.128616	0.261484
140900	2016	忻州	0.253171	0	0	0.047	0.004	0.003	0.121858	0.266071
140900	2017	忻州	0.322505	0	1	0.0485	0.006	0.003	0.126977	0.271916
140900	2018	忻州	0.273546	0	1	0.05	0.004	0.003	0.127317	0.27776
140900	2019	忻州	0.371901	0	1	0.054	0.004	0.002	0.140715	0.284528
140900	2020	忻州	0.409066	0	1	0.04	0.002	0.001	0.154113	0.29134
141000	2010	临汾	0.16073	0	0	0.169	0.005	0.003	0.117878	0.260404
141000	2011	临汾	0.217637	0	0	0.153	0.006	0.005	0.117711	0.264781
141000	2012	临汾	0.223911	0	0	0.101	0.007	0.007	0.133182	0.280292
141000	2013	临汾	0.190786	0	0	0.0023	0.006	0.007	0.169065	0.285183
141000	2014	临汾	0.170613	0	0	0.046	0.005	0.008	0.167062	0.290163
141000	2015	临汾	0.166471	0	0	0.003	0.003	0.008	0.171594	0.295246
141000	2016	临汾	0.170029	0	0	0.034	0.003	0.009	0.173727	0.299032
141000	2017	临汾	0.18481	0	1	0.031	0.005	0.009	0.171444	0.305843
141000	2018	临汾	0.163483	0	1	0.028	0.003	0.009	0.171502	0.311963
141000	2019	临汾	0.235433	0	1	0.06	0.002	0	0.164879	0.319559
141000	2020	临汾	0.270417	0	1	0.037	0.002	-0.005	0.158255	0.327226
141100	2010	吕梁	0.259369	0	0	0.181	0.006	0.006	0.207031	0.2138
141100	2011	吕梁	0.456713	0	0	0.14	0.007	0.011	0.209625	0.211665
141100	2012	吕梁	1.00306	0	0	0.108	0.008	0.016	0.18938	0.210236
141100	2013	吕梁	0.374489	0	0	-0.0015	0.009	0.016	0.267821	0.21112
141100	2014	吕梁	0.302142	0	0	-0.02	0.006	0.002	0.263712	0.213847
141100	2015	吕梁	0.246672	0	0	-0.047	0.004	0.00166667	0.256565	0.216631
141100	2016	吕梁	0.251666	0	0	0.041	0.006	0.00133333	0.256251	0.215678
141100	2017	吕梁	0.34201	0	1	0.0465	0.008	0.001	0.231581	0.216122
141100	2018	吕梁	0.472646	0	1	0.052	0.004	0.041	0.235107	0.216015
141100	2019	吕梁	0.453725	0	1	0.057	0.005	0.006	0.235986	0.217005
141100	2020	吕梁	0.487931	0	1	0.027	0.003	-0.005	0.236843	0.217995
150100	2010	呼和浩特	0.180568	1	0	0.127	0.01	0.036	0.000634921	0.479962
150100	2011	呼和浩特	0.173694	1	0	0.113	0.009	0.026	0.00123229	0.484374
150100	2012	呼和浩特	0.32243	1	0	0.11	0.008	0.016	0.0023344	0.498741
150100	2013	呼和浩特	0.307812	1	0	0.0949	0.011	0.018	0.00120453	0.500855
150100	2014	呼和浩特	0.316852	1	0	0.08	0.012	0.012	0.000948992	0.50248
150100	2015	呼和浩特	0.387726	1	0	0.083	0.007	0.009	0.000577367	0.510856
150100	2016	呼和浩特	0.386383	1	0	0.0775	0.01	0.018	0.000729164	0.515436
150100	2017	呼和浩特	0.367349	1	1	0.05825	0.009	0.0115	0.000869933	0.520823
150100	2018	呼和浩特	0.333588	1	1	0.039	0.009	0.005	0.000522988	0.523984
150100	2019	呼和浩特	0.354007	1	1	0.055	0.017	0.006	0.00011145	0.527068
150100	2020	呼和浩特	0.404697	1	1	0.002	0.01	0.007	-0.000300087	0.530079
150200	2010	包头	0.20931	1	0	0.16	0.017	0.029	0.02915	0.624568
150200	2011	包头	0.189272	1	0	0.155	0.015	0.027	0.0256344	0.622768
150200	2012	包头	0.246185	1	0	0.126	0.013	0.025	0.0271712	0.621834
150200	2013	包头	0.174504	1	0	0.0274	0.013	0.025	0.0190432	0.621467
150200	2014	包头	0.168075	1	0	0.085	0.015	0.019	0.0179708	0.628878
150200	2015	包头	0.164088	1	0	0.0814	0.014	0.014	0.0236935	0.632226
150200	2016	包头	0.181115	1	0	0.076	0.014	0.017	0.0269178	0.635625
150200	2017	包头	0.15579	1	1	0.072	0.012	0.0105	0.0200445	0.63942
150200	2018	包头	0.145289	1	1	0.068	0.013	0.004	0.0421723	0.643214
150200	2019	包头	0.156987	1	1	0.06	0.012	0.005	0.0315351	0.644133
150200	2020	包头	0.175341	1	1	0.0295	0.011	0.006	0.0208979	0.645044
150300	2010	乌海	0.160153	0	0	0.181	0.017	0.0055	0.294118	0.828113
150300	2011	乌海	0.177135	0	0	0.158	0.014	0.008	0.27833	0.80536
150300	2012	乌海	0.220145	0	0	0.14	0.011	0.0105	0.248054	0.789234
150300	2013	乌海	0.194261	0	0	0.0134	0.027	0.013	0.250723	0.776311
150300	2014	乌海	0.173034	0	0	0.088	0.016	0.006	0.242834	0.769134
150300	2015	乌海	0.137221	0	0	0.075	0.018	0.001	0.00842283	0.950551
150300	2016	乌海	0.140737	0	1	0.068	0.013	0	0.00751718	0.953864
150300	2017	乌海	0.132842	0	1	0.099	0.008	0.001	0.0149506	0.946591
150300	2018	乌海	0.129651	0	1	0.13	0.009	0.002	0.0354281	0.939318
150300	2019	乌海	0.164327	0	1	0.095	0.009	0.002	0.161941	0.932045
150300	2020	乌海	0.205813	0	1	0.029	0.011	0.002	0.275874	0.924773
150400	2010	赤峰	0.189507	1	0	0.152	0.002	0.004	0.114426	0.239415
150400	2011	赤峰	0.219176	1	0	0.155	0.003	0.002	0.104187	0.2409
150400	2012	赤峰	0.255787	1	0	0.136	0.004	0	0.102932	0.242823
150400	2013	赤峰	0.243648	1	0	0.0744	0.004	0	0.077915	0.243786
150400	2014	赤峰	0.235456	1	0	0.079	0.005	0.001	0.0762458	0.245577
150400	2015	赤峰	0.251541	1	0	0.081	0.003	0.003	0.0791799	0.249854
150400	2016	赤峰	0.256483	1	1	0.073	0.003	0.004	0.0743693	0.252246
150400	2017	赤峰	0.220509	1	1	0.06655	0.003	0.0105	0.0732779	0.2565
150400	2018	赤峰	0.300142	1	1	0.0601	0.004	0.017	0.0644412	0.259673
150400	2019	赤峰	0.242504	1	1	0.051	0.003	0	0.0584366	0.261717
150400	2020	赤峰	0.260293	1	1	0.014	0.003	-0.005	0.052432	0.263753
150500	2010	通辽	0.176428	0	0	0.16	0.01	0.002	0.0554643	0.379887
150500	2011	通辽	0.213959	0	0	0.146	0.008	0.002	0.0618932	0.380725
150500	2012	通辽	0.239389	0	0	0.131	0.006	0.002	0.0637786	0.383583
150500	2013	通辽	0.234716	0	0	0.0532	0.007	0.002	0.046875	0.384402
150500	2014	通辽	0.230037	0	0	0.086	0.005	0.001	0.0461586	0.389073
150500	2015	通辽	0.216842	0	0	0.078	0.005	0.001	0.0396863	0.391615
150500	2016	通辽	0.208979	0	1	0.074	0.004	0.001	0.0424716	0.394577
150500	2017	通辽	0.176395	0	1	0.0575	0.004	0.0005	0.0256711	0.400854
150500	2018	通辽	0.134846	0	1	0.041	0.003	0	0.0229952	0.403386
150500	2019	通辽	0.149066	0	1	0.04	0.003	0.002	0.0271977	0.404637
150500	2020	通辽	0.150281	0	1	-0.009	0.003	0.004	0.0314002	0.405881
150600	2010	鄂尔多斯	0.391329	1	0	0.181	0.022	0.024	0.176199	0.314936
150600	2011	鄂尔多斯	0.442774	1	0	0.151	0.016	0.025	0.24913	0.306827
150600	2012	鄂尔多斯	1.08123	1	0	0.13	0.01	0.026	0.250225	0.322748
150600	2013	鄂尔多斯	1.07242	1	0	0.0818	0.008	0.025	0.265313	0.321711
150600	2014	鄂尔多斯	1.01863	1	0	0.08	0.004	0.026	0.245844	0.321731
150600	2015	鄂尔多斯	1.0049	1	0	0.077	0.006	0.025	0.0363817	0.322527
150600	2016	鄂尔多斯	1.04125	1	0	0.073	0.004	0.029	0.218451	0.322579
150600	2017	鄂尔多斯	0.835495	1	1	0.0615	0.005	0.033	0.199167	0.321988
150600	2018	鄂尔多斯	1.00645	1	1	0.05	0.006	0.037	0.19053	0.323395
150600	2019	鄂尔多斯	1.00639	1	1	0.04	0.008	0.023	0.166824	0.322805
150600	2020	鄂尔多斯	0.553083	1	1	-0.0294	0.011	0.009	0.143117	0.322229
150700	2010	呼伦贝尔	0.228821	1	0	0.181	0.008	0.005	0.107818	0.6777
150700	2011	呼伦贝尔	0.255508	1	0	0.144	0.008	0.005	0.105634	0.686575
150700	2012	呼伦贝尔	0.333256	1	0	0.1351	0.008	0.005	0.101985	0.703604
150700	2013	呼伦贝尔	0.2947	1	0	0.0709	0.01	0.01	0.0798747	0.747354
150700	2014	呼伦贝尔	0.372311	1	0	0.084	0.01	0.002	0.0764598	0.71839
150700	2015	呼伦贝尔	0.402042	1	0	0.081	0.011	0.001	0.0760177	0.743579
150700	2016	呼伦贝尔	0.402538	1	0	0.07	0.008	0.002	0.0655627	0.751351
150700	2017	呼伦贝尔	0.340012	1	1	0.063	0.004	0.0045	0.0643082	0.755346
150700	2018	呼伦贝尔	0.318083	1	1	0.056	0.003	0.007	0.0726937	0.774141
150700	2019	呼伦贝尔	0.309214	1	1	0.027	0.003	0.002	0.0632821	0.784196
150700	2020	呼伦贝尔	0.288172	1	1	-0.033	0.003	-0.003	0.0530227	0.794331
150800	2010	巴彦淖尔	0.175975	0	0	0.135	0.004	-0.005	0.0294319	0.344049
150800	2011	巴彦淖尔	0.180964	0	0	0.105	0.004	0.005	0.0317782	0.346734
150800	2012	巴彦淖尔	0.209635	0	0	0.103	0.004	0.02	0.0314465	0.350455
150800	2013	巴彦淖尔	0.184006	0	0	0.0265	0.005	0.006	0.0152016	0.360753
150800	2014	巴彦淖尔	0.226758	0	0	0.078	0.003	0.007	0.0151615	0.37374
150800	2015	巴彦淖尔	0.246707	0	0	0.075	0.003	0.011	0.00891003	0.385861
150800	2016	巴彦淖尔	0.295991	0	1	0.07	0.004	0.011	0.0092232	0.388971
150800	2017	巴彦淖尔	0.255401	0	1	0.0615	0.003	0.0155	0.00549804	0.395
150800	2018	巴彦淖尔	0.239401	0	1	0.053	0.003	0.02	0.00871945	0.398793
150800	2019	巴彦淖尔	0.260737	0	1	0.052	0.002	0.02	0.005365	0.402586
150800	2020	巴彦淖尔	0.255441	0	1	-0.015	0.004	0.02	0.00201055	0.406379
150900	2010	乌兰察布	0.163294	1	0	0.11	0.004	0.02	0.0123119	0.263396
150900	2011	乌兰察布	0.183732	1	0	0.131	0.004	0.02	0.0146956	0.268317
150900	2012	乌兰察布	0.322615	1	0	0.103	0.004	0.02	0.0156863	0.276585
150900	2013	乌兰察布	1.00711	1	0	0.0674	0.004	0.02	0.0119474	0.286869
150900	2014	乌兰察布	0.272381	1	0	0.078	0.004	0.02	0.00340198	0.300217
150900	2015	乌兰察布	1.00249	1	0	0.08	0.004	0.02	0.00312656	0.310549
150900	2016	乌兰察布	1.00669	1	1	0.068	0.004	0.02	0.00221954	0.317299
150900	2017	乌兰察布	0.49612	1	1	0.0615	0.004	0.02	0.00237827	0.326581
150900	2018	乌兰察布	0.440042	1	1	0.055	0.004	0.02	0.00184575	0.33476
150900	2019	乌兰察布	0.551089	1	1	0.062	0.004	0.02	0.00113917	0.344275
150900	2020	乌兰察布	0.502498	1	1	0.024	0.004	0.02	0.000486855	0.353933
210100	2010	沈阳	0.416043	0	0	0.1413	0.032	0.065	0.0196522	0.653071
210100	2011	沈阳	0.41928	0	0	0.1229	0.032	0.06	0.0179636	0.656815
210100	2012	沈阳	0.490211	0	0	0.0996	0.032	0.055	0.0160722	0.661438
210100	2013	沈阳	0.394856	0	0	0.0842	0.032	0.05	0.0182616	0.665851
210100	2014	沈阳	0.344953	0	0	0.0595	0.029	0.02	0.0175386	0.668952
210100	2015	沈阳	0.380379	0	0	0.0335	0.029	0.009	0.0171587	0.675785
210100	2016	沈阳	0.31625	0	1	-0.047	0.027	0.01	0.0164778	0.678924
210100	2017	沈阳	0.373499	0	1	-0.00095	0.019	0.012	0.0166353	0.682578
210100	2018	沈阳	0.423411	0	1	0.0541	0.019	0.015	0.0163405	0.680684
210100	2019	沈阳	0.402167	0	1	0.0415	0.019	0.018	0.0139829	0.677936
210100	2020	沈阳	0.440942	0	1	0.0075	0.021	0.021	0.0116775	0.675261
210200	2010	大连	0.294383	0	0	0.152	0.046	0.074	0.00233546	0.630636
210200	2011	大连	0.344401	0	0	0.135	0.045	0.074	0.00200364	0.64712
210200	2012	大连	0.36614	0	0	0.103	0.044	0.074	0.00188358	0.663781
210200	2013	大连	0.317745	0	0	0.0925	0.043	0.074	0.00159805	0.681031
210200	2014	大连	0.270268	0	0	0.0578	0.043	0.074	0.00169021	0.696332
210200	2015	大连	0.393396	0	0	0.042	0.02	0.022	0.00161852	0.715732
210200	2016	大连	0.347667	0	1	0.065	0.024	0.029	0.00167047	0.731258
210200	2017	大连	0.351044	0	1	0.065	0.013	0.031	0.00177812	0.750975
210200	2018	大连	0.412942	0	1	0.065	0.036	0.023	0.00146002	0.769462
210200	2019	大连	0.373759	0	1	0.065	0.027	0.006	0.00139136	0.782688
210200	2020	大连	0.406161	0	1	0.009	0.023	-0.005	0.00132444	0.795738
210300	2010	鞍山	0.243024	0	0	0.16	0.011	0.009	0.00854284	0.504932
210300	2011	鞍山	0.300054	0	0	0.11	0.011	0.009	0.00923077	0.505859
210300	2012	鞍山	0.28149	0	0	0.09	0.0095	0.021	0.00978793	0.508248
210300	2013	鞍山	0.26825	0	0	0.0798	0.0095	0.021	0.00445363	0.509777
210300	2014	鞍山	0.221179	0	0	0.06	0.008	0.033	0.00525303	0.51278
210300	2015	鞍山	0.225036	0	0	0.032	0.008	0.033	0.00477109	0.516631
210300	2016	鞍山	0.139837	0	0	-0.047	0.014	0.041	0.00609616	0.51737
210300	2017	鞍山	0.189268	0	1	-0.02575	0.009	0.003	0.00722592	0.521047
210300	2018	鞍山	0.204305	0	1	0.0515	0.005	0.001	0.00910214	0.524766
210300	2019	鞍山	0.186852	0	1	0.0614	0.006	0.002	0.0100592	0.528529
210300	2020	鞍山	0.212387	0	1	0.0035	0.003	0.001	0.0110163	0.532337
210400	2010	抚顺	0.198708	0	0	0.1702	0.004	0.001	0.131913	0.660812
210400	2011	抚顺	0.223443	0	0	0.137	0.003	0.001	0.123715	0.660245
210400	2012	抚顺	0.242906	0	0	0.107	0.013	0.006	0.121849	0.659644
210400	2013	抚顺	0.225497	0	0	0.0842	0.012	0.024	0.109047	0.66055
210400	2014	抚顺	0.186967	0	0	0.058	0.012	0.017	0.118567	0.659338
210400	2015	抚顺	0.177358	0	0	0.02	0.009	0.001	0.122058	0.66129
210400	2016	抚顺	0.150309	0	0	-0.047	0.002	0	0.12861	0.660558
210400	2017	抚顺	0.199667	0	1	-0.0125	0.001	0.002	0.127415	0.669953
210400	2018	抚顺	0.272158	0	1	0.046	0.002	0.001	0.114105	0.673206
210400	2019	抚顺	0.214802	0	1	-0.036	0.001	0.002	0.108734	0.676522
210400	2020	抚顺	0.227088	0	1	-0.03	0.002	0.003	0.103112	0.679902
210500	2010	本溪	0.204998	0	0	0.16	0.016	0.018	0.0745368	0.671345
210500	2011	本溪	0.245628	0	0	0.136	0.015	0.022	0.0749149	0.671095
210500	2012	本溪	0.274897	0	0	0.1	0.014	0.026	0.0661423	0.674347
210500	2013	本溪	0.253984	0	0	0.0731	0.016	0.027	0.0451674	0.676756
210500	2014	本溪	0.242544	0	0	0.0629	0.016	0.032	0.0417074	0.676513
210500	2015	本溪	0.307953	0	0	0.036	0.009	0.005	0.0470644	0.67846
210500	2016	本溪	0.215991	0	0	-0.047	0.004	0.005	0.0535448	0.682333
210500	2017	本溪	0.242957	0	1	-0.038	0.004	0.001	0.0527159	0.689932
210500	2018	本溪	0.308268	0	1	0.012	0.002	0.003	0.056881	0.69774
210500	2019	本溪	0.251047	0	1	0.035	0.001	0.004	0.0489474	0.700897
210500	2020	本溪	0.278741	0	1	0.025	0.001	0.005	0.0410138	0.704097
210600	2010	丹东	0.193704	0	0	0.158	0.009	0.073	0.0240339	0.4236
210600	2011	丹东	0.224822	0	0	0.136	0.008	0.074	0.025	0.425093
210600	2012	丹东	0.262811	0	0	0.1051	0.007	0.074	0.0126582	0.427193
210600	2013	丹东	0.203765	0	0	0.0905	0.01	0.062	0.0106918	0.429662
210600	2014	丹东	0.131097	0	0	0.056	0.008	0.044	0.0117749	0.431065
210600	2015	丹东	0.151667	0	0	-0.03	0.007	0.016	0.0104736	0.434558
210600	2016	丹东	0.126704	0	0	-0.021	0.006	0.001	0.00965553	0.435882
210600	2017	丹东	0.144986	0	1	-0.0083	0.005	0.013	0.00686569	0.442511
210600	2018	丹东	0.186817	0	1	0.0044	0.004	0.001	0.00677368	0.44547
210600	2019	丹东	0.128095	0	1	0.02	0.002	0.003	0.00880379	0.448455
210600	2020	丹东	0.14666	0	1	0.0035	0.001	0.005	0.0107029	0.451466
210700	2010	锦州	0.180933	0	0	0.162	0.004	0.011	0.000414422	0.421891
210700	2011	锦州	0.215842	0	0	0.132	0.008	0.031	0.0238273	0.432858
210700	2012	锦州	0.243416	0	0	0.1036	0.012	0.051	0.0270455	0.444333
210700	2013	锦州	0.232243	0	0	0.0823	0.011	0.052	0.0134165	0.458222
210700	2014	锦州	0.189179	0	0	0.0596	0.011	0.056	0.0135967	0.470128
210700	2015	锦州	0.224028	0	0	0.0114	0.004	0.004	0.0150473	0.48549
210700	2016	锦州	0.181765	0	0	-0.047	0.004	0.001	0.0170146	0.497517
210700	2017	锦州	0.223611	0	1	-0.002	0.01	0.008	0.00240275	0.518953
210700	2018	锦州	0.275738	0	1	0.0615	0.005	0.003	4.43046e-05	0.532102
210700	2019	锦州	0.236645	0	1	0.0249	0.014	0.004	0.00179404	0.547201
210700	2020	锦州	0.223907	0	1	0.0005	0.003	0.005	0.00354378	0.562509
210800	2010	营口	0.152165	0	0	0.178	0.016	0.061	0.00560652	0.475651
210800	2011	营口	0.173863	0	0	0.139	0.016	0.058	0.0127676	0.483609
210800	2012	营口	0.214675	0	0	0.1085	0.016	0.055	0.0103608	0.492344
210800	2013	营口	0.194134	0	0	0.0955	0.015	0.054	0.00309066	0.505849
210800	2014	营口	0.169506	0	0	0.065	0.005	0.056	0.00418564	0.512087
210800	2015	营口	0.165662	0	0	0.045	0.005	0.002	0.00179974	0.52158
210800	2016	营口	0.165179	0	0	-0.047	0.002	0.001	0.00128605	0.528712
210800	2017	营口	0.212382	0	1	-0.008	0.002	0.006	0.00119119	0.539009
210800	2018	营口	0.256081	0	1	0.059	0.002	0.007	0.000566399	0.549394
210800	2019	营口	0.247417	0	1	0.07	0.004	0.007	0.00190618	0.557446
210800	2020	营口	0.257823	0	1	0.016	0.003	0.007	0.00324596	0.565498
210900	2010	阜新	0.182336	0	0	0.175	0.006	0.019	0.261117	0.445628
210900	2011	阜新	0.207442	0	0	0.137	0.007	0.02	0.270823	0.445133
210900	2012	阜新	0.246331	0	0	0.1092	0.008	0.021	0.277008	0.445146
210900	2013	阜新	0.24119	0	0	0.0985	0.007	0.021	0.252863	0.44516
210900	2014	阜新	0.24902	0	0	0.039	0.002	0.025	0.244268	0.444241
210900	2015	阜新	0.250812	0	0	-0.047	0.003	0.002	0.226631	0.446667
210900	2016	阜新	0.15617	0	0	-0.047	0.002	0.001	0.1291	0.446614
210900	2017	阜新	0.179345	0	1	-0.03	0.002	0.039	0.131447	0.452634
210900	2018	阜新	0.210515	0	1	0.063	0.001	0.007	0.0906178	0.453892
210900	2019	阜新	0.208635	0	1	0.073	0.002	0.003	0.029924	0.455163
210900	2020	阜新	0.223714	0	1	0.023	0.002	-0.001	-0.000964159	0.456448
211000	2010	辽阳	0.190751	0	0	0.16	0.015	0.028	0.00963275	0.436886
211000	2011	辽阳	0.227861	0	0	0.135	0.015	0.028	0.0175837	0.439145
211000	2012	辽阳	0.241565	0	0	0.1034	0.015	0.028	0.0122494	0.444315
211000	2013	辽阳	0.255389	0	0	0.0795	0.013	0.03	0.00653595	0.445111
211000	2014	辽阳	0.250579	0	0	0.059	0.013	0.036	0.00625708	0.445414
211000	2015	辽阳	0.242579	0	0	0.039	0.006	0.022	0.00172891	0.44781
211000	2016	辽阳	0.162422	0	0	0.0459667	0.004	0.009	0.00183824	0.447765
211000	2017	辽阳	0.199418	0	1	0.0529333	0.003	0.003	0.0391518	0.452881
211000	2018	辽阳	0.26047	0	1	0.0599	0.004	0.004	0.037196	0.458114
211000	2019	辽阳	0.231439	0	1	0.025	0.003	0.005	0.0366269	0.460805
211000	2020	辽阳	0.244601	0	1	0.007	0.005	0.006	0.0360129	0.463526
211100	2010	盘锦	0.176678	0	0	0.164	0.01	0.074	0.282358	1.11939
211100	2011	盘锦	0.232146	0	0	0.139	0.01	0.074	0.228692	1.24308
211100	2012	盘锦	0.282129	0	0	0.108	0.01	0.074	0.094903	1.24308
211100	2013	盘锦	0.271698	0	0	0.0852	0.011	0.069	0.209554	1.24308
211100	2014	盘锦	0.220267	0	0	0.061	0.01	0.035	0.210753	1.24308
211100	2015	盘锦	0.226163	0	0	0.04	0.007	0.012	0.215275	1.24308
211100	2016	盘锦	0.16656	0	0	-0.042	0.007	0.012	0.219113	1.24308
211100	2017	盘锦	0.235819	0	1	0.0085	0.005	0.012	0.225863	1.24308
211100	2018	盘锦	0.317631	0	1	0.059	0.003	0.014	0.21794	1.24308
211100	2019	盘锦	0.281389	0	1	0.09	0.002	0.024	0.215244	1.24308
211100	2020	盘锦	0.327568	0	1	0.031	0.008	0.034	0.212333	1.24308
211200	2010	铁岭	0.180615	0	0	0.16	0.019	0.018	0.202892	0.321809
211200	2011	铁岭	0.2198	0	0	0.138	0.019	0.022	0.194721	0.322434
211200	2012	铁岭	0.230116	0	0	0.0896	0.019	0.026	0.192525	0.325678
211200	2013	铁岭	0.228381	0	0	0.0574	0.016	0.033	0.18679	0.326366
211200	2014	铁岭	0.181506	0	0	0.015	0.014	0.04	0.194897	0.326623
211200	2015	铁岭	0.119242	0	0	-0.047	0.005	0.014	0.188953	0.32875
211200	2016	铁岭	0.115948	0	0	-0.046	0.004	0.006	0.178187	0.329533
211200	2017	铁岭	0.115948	0	1	-0.0165	0.004	0.001	0.175913	0.336633
211200	2018	铁岭	0.115948	0	1	0.013	0.004	0.004	0.187883	0.339315
211200	2019	铁岭	0.115948	0	1	0.029	0.004	0.002	0.181687	0.343218
211200	2020	铁岭	0.115948	0	1	0.023	0.004	0	0.17579	0.347203
211300	2010	朝阳	0.148709	0	0	0.166	0.01	0.01	0.06375	0.279861
211300	2011	朝阳	0.186176	0	0	0.139	0.01	0.011	0.0574018	0.280235
211300	2012	朝阳	0.209584	0	0	0.1083	0.01	0.012	0.0501132	0.282384
211300	2013	朝阳	0.204929	0	0	0.0893	0.007	0.013	0.0401052	0.285125
211300	2014	朝阳	0.198735	0	0	0.039	0.008	0.015	0.0254005	0.286025
211300	2015	朝阳	0.136018	0	0	-0.047	0.003	0.001	0.0161212	0.287592
211300	2016	朝阳	0.115948	0	0	-0.047	0.002	0.001	0.0143385	0.289326
211300	2017	朝阳	0.115948	0	1	-0.01	0.002	0.006	0.00588974	0.295476
211300	2018	朝阳	0.124679	0	1	0.04	0.002	0.005	0.0117211	0.297321
211300	2019	朝阳	0.115948	0	1	0.053	0.001	0.008	0.00783629	0.30006
211300	2020	朝阳	0.12429	0	1	0.028	0.001	0.011	0.00411865	0.302814
211400	2010	葫芦岛	0.172494	0	0	0.155	0.01	0.041	0.0830756	0.320461
211400	2011	葫芦岛	0.207199	0	0	0.121	0.011	0.044	0.0283528	0.327302
211400	2012	葫芦岛	0.212555	0	0	0.0896	0.012	0.047	0.0171401	0.335179
211400	2013	葫芦岛	0.47594	0	0	0.0775	0.013	0.052	0.0761309	0.341658
211400	2014	葫芦岛	0.357767	0	0	0.045	0.014	0.048	0.0342339	0.347025
211400	2015	葫芦岛	0.525906	0	0	0.001	0.004	0.001	0.0357316	0.354124
211400	2016	葫芦岛	0.503982	0	0	0.011	0.001	0	0.0391958	0.360607
211400	2017	葫芦岛	0.201857	0	1	0.04	0.001	0.004	0.0338958	0.370939
211400	2018	葫芦岛	0.238542	0	1	0.069	0.005	0.003	0.0333244	0.378732
211400	2019	葫芦岛	0.32937	0	1	0.053	0.001	0.002	0.0335273	0.385181
211400	2020	葫芦岛	0.213053	0	1	-0.047	0.001	0.001	0.0337302	0.39163
220100	2010	长春	0.36235	1	0	0.153	0.01	-0.005	0.0133606	0.4449
220100	2011	长春	0.405363	1	0	0.133	0.009	0.012	0.0126382	0.446994
220100	2012	长春	0.455536	1	0	0.12	0.008	0.052	0.0122024	0.453706
220100	2013	长春	0.413354	1	0	0.1226	0.012	0.055	0.00459588	0.460077
220100	2014	长春	0.436257	1	0	0.066	0.01	0.058	0.00315358	0.462748
220100	2015	长春	0.460701	1	0	0.065	0.012	0.059	0.00811518	0.467055
220100	2016	长春	0.562054	1	1	0.077	0.012	0.072	0.00736439	0.471408
220100	2017	长春	0.646089	1	1	0.0745	0.016	0.0375	0.00749446	0.477784
220100	2018	长春	1.02953	1	1	0.072	0.014	0.003	0.000945898	0.48036
220100	2019	长春	0.691405	1	1	0.03	0.013	-0.005	0.00436286	0.482281
220100	2020	长春	1.08123	1	1	0.036	0.017	-0.005	0.00777983	0.484188
220200	2010	吉林	0.273215	1	0	0.125	0.008	0.018	0.0318797	0.489667
220200	2011	吉林	0.277705	1	0	0.143	0.01	0.018	0.0302083	0.491138
220200	2012	吉林	0.308004	1	0	0.115	0.012	0.018	0.0340328	0.494638
220200	2013	吉林	0.290653	1	0	0.0771	0.014	0.019	0.0297968	0.49725
220200	2014	吉林	0.238572	1	0	0.06	0.017	0.024	0.0280093	0.499532
220200	2015	吉林	0.238313	1	0	0.064	0.009	0.027	0.02851	0.5019
220200	2016	吉林	0.245436	1	0	0.031	0.007	0.031	0.024574	0.507607
220200	2017	吉林	0.215725	1	1	0.02735	0.01	0.0155	0.0202262	0.516843
220200	2018	吉林	0.275807	1	1	0.0237	0.005	0	0.0208303	0.518768
220200	2019	吉林	0.189802	1	1	0.015	0.004	0.002	0.0189635	0.521966
220200	2020	吉林	1.02721	1	1	0.006	0.003	0.004	0.0172684	0.525195
220300	2010	四平	0.158014	1	0	0.142	0.005	0.017	0.012772	0.373925
220300	2011	四平	0.197912	1	0	0.176	0.004	0.011	0.0205939	0.373292
220300	2012	四平	0.21248	1	0	0.124	0.003	0.005	0.0219619	0.378591
220300	2013	四平	0.230549	1	0	0.078	0.004	0.014	0.00595784	0.387667
220300	2014	四平	0.249636	1	0	0.064	0.005	0.015	0.00550964	0.387991
220300	2015	四平	0.266594	1	0	0.064	0.003	0.013	0.00595569	0.38997
220300	2016	四平	0.398466	1	0	-0.008	0.002	0.016	0.00394928	0.392839
220300	2017	四平	0.473692	1	1	0.01915	0.002	0.0085	0.00398864	0.397719
220300	2018	四平	0.543819	1	1	0.0463	0.002	0.001	0.00428423	0.398934
220300	2019	四平	0.323831	1	1	0.0447	0.001	-0.005	0.00462832	0.400157
220300	2020	四平	1.03773	1	1	0.033	0.001	-0.005	0.00492275	0.401388
220400	2010	辽源	0.216185	0	0	0.141	0.006	0.026	0.276331	0.446545
220400	2011	辽源	0.235013	0	0	0.152	0.006	0.02	0.278634	0.449714
220400	2012	辽源	0.294115	0	0	0.1207	0.006	0.014	0.271727	0.450164
220400	2013	辽源	0.306007	0	0	0.1573	0.006	0.022	0.170446	0.449139
220400	2014	辽源	0.274306	0	0	0.0655	0.008	0.023	0.168497	0.448112
220400	2015	辽源	0.274956	0	0	0.07	0.007	0.025	0.160198	0.450414
220400	2016	辽源	0.28629	0	1	0.064	0.003	0.028	0.150118	0.452
220400	2017	辽源	0.23067	0	1	0.0335	0.003	0.014	0.135612	0.45822
220400	2018	辽源	0.280114	0	1	0.003	0.003	0	0.178796	0.460684
220400	2019	辽源	0.156567	0	1	0.02	0.002	0.001	0.137919	0.459231
220400	2020	辽源	0.255314	0	1	0.037	0.001	0.002	0.0954492	0.457778
220500	2010	通化	0.186702	1	0	0.1715	0.011	0.021	0.0810267	0.463382
220500	2011	通化	0.219435	1	0	0.165	0.017	0.021	0.0752381	0.46354
220500	2012	通化	0.257053	1	0	0.121	0.023	0.021	0.0729554	0.46634
220500	2013	通化	0.264012	1	0	0.1388	0.036	0.021	0.0352349	0.471075
220500	2014	通化	0.306031	1	0	0.067	0.023	0.005	0.0300425	0.471197
220500	2015	通化	0.233001	1	0	0.072	0.02	0.027	0.0259032	0.473451
220500	2016	通化	0.193572	1	1	-0.038	0.026	0.033	0.0221413	0.475727
220500	2017	通化	0.184574	1	1	-0.002	0.024	0.02	0.0297221	0.482212
220500	2018	通化	0.226214	1	1	0.034	0.016	0.007	0.0025728	0.484352
220500	2019	通化	0.161536	1	1	0.043	0.011	-0.005	0.00140064	0.486512
220500	2020	通化	0.231827	1	1	0.016	0.01	-0.005	0.000399521	0.488692
220600	2010	白山	0.151657	1	0	0.172	0.003	0.03	0.123256	0.70404
220600	2011	白山	0.178654	1	0	0.166	0.004	0.019	0.0922355	0.713074
220600	2012	白山	0.235739	1	0	0.124	0.005	0.008	0.205836	0.724394
220600	2013	白山	0.239346	1	0	0.0476	0.009	0.019	0.177988	0.736979
220600	2014	白山	0.231712	1	0	0.067	0.011	0.022	0.172702	0.749723
220600	2015	白山	0.20349	1	1	0.0714	0.005	0.025	0.15891	0.76342
220600	2016	白山	0.255135	1	1	0.073	0.006	0.028	0.144175	0.792869
220600	2017	白山	0.242768	1	1	0.0565	0.004	0.014	0.141186	0.814583
220600	2018	白山	1.04002	1	1	0.04	0.003	0	0.107338	0.837034
220600	2019	白山	1.02444	1	1	0.038	0.002	-0.005	0.10401	0.852906
220600	2020	白山	0.239622	1	1	0.001	0.002	-0.005	0.10037	0.869052
220700	2010	松原	0.215167	0	0	0.1266	0.001	0.007	0.256864	0.298224
220700	2011	松原	0.239895	0	0	0.138	0.001	0.008	0.21968	0.30873
220700	2012	松原	0.269116	0	0	0.121	0.002	0.009	0.195924	0.323879
220700	2013	松原	0.265834	0	0	0.0281	0.002	0.01	0.188231	0.344664
220700	2014	松原	0.238495	0	0	0.062	0.001	0.012	0.191665	0.363447
220700	2015	松原	0.23971	0	0	0.063	0.001	0.013	0.191695	0.377243
220700	2016	松原	0.263118	0	1	0.026	0.002	0.016	0.186306	0.390576
220700	2017	松原	0.236537	0	1	0.0335	0.001	0.0085	0.190593	0.408218
220700	2018	松原	0.263217	0	1	0.041	0.001	0.001	0.207538	0.4216
220700	2019	松原	0.115948	0	1	0.026	0.002	-0.005	0.22135	0.434982
220700	2020	松原	0.115948	0	1	0.021	0.001	-0.005	0.235162	0.448364
220800	2010	白城	0.296199	1	0	0.181	0.006	0.01	0.000540249	0.399131
220800	2011	白城	0.303844	1	0	0.167	0.005	0.01	0.00154321	0.399753
220800	2012	白城	0.31242	1	0	0.122	0.004	0.01	0.003367	0.4051
220800	2013	白城	0.34095	1	0	0.1249	0.005	0.011	0.00417633	0.407283
220800	2014	白城	0.254886	1	0	0.072	0.005	0.013	0.00277868	0.410313
220800	2015	白城	0.206418	1	0	0.073	0.005	0.014	0.00192604	0.413027
220800	2016	白城	0.191933	1	0	0.028	0.004	0.017	0.00188115	0.421244
220800	2017	白城	0.145952	1	1	0.0245	0.003	0.009	0.000349563	0.426021
220800	2018	白城	0.166282	1	1	0.021	0.005	0.001	0.000220592	0.428632
220800	2019	白城	0.115948	1	1	0.0175	0.004	0	0	0.43127
220800	2020	白城	0.115948	1	1	0.014	0.003	-0.001	-0.000220592	0.433936
230100	2010	哈尔滨	0.368206	0	0	0.14	0.022	-0.002	0.00525264	0.480847
230100	2011	哈尔滨	0.319259	0	0	0.123	0.021	0.012	0.00571037	0.480258
230100	2012	哈尔滨	0.368409	0	0	0.1	0.02	0.026	0.00383336	0.480191
230100	2013	哈尔滨	0.297334	0	0	0.1026	0.017	0.028	0.00436713	0.479401
230100	2014	哈尔滨	0.331722	0	0	0.069	0.014	0.031	0.00346287	0.483267
230100	2015	哈尔滨	0.353473	0	0	0.071	0.011	0.032	0.0029106	0.496333
230100	2016	哈尔滨	0.392166	0	0	0.073	0.009	0.035	0.00230067	0.49604
230100	2017	哈尔滨	0.457596	0	0	0.062	0.009	0.037	0.00260116	0.499707
230100	2018	哈尔滨	0.529274	0	0	0.051	0.012	0.038	0.000413264	0.501313
230100	2019	哈尔滨	0.521952	0	0	0.0435	0.014	0.039	0.000296183	0.501872
230100	2020	哈尔滨	0.487652	0	0	0.0055	0.011	0.04	0.000179102	0.502432
230200	2010	齐齐哈尔	0.316594	0	0	0.181	0.028	-0.005	0.000476531	0.362078
230200	2011	齐齐哈尔	0.317825	0	0	0.14	0.016	0.005	0.000694605	0.363412
230200	2012	齐齐哈尔	0.391872	0	0	0.089	0.004	0.019	0.00124224	0.369701
230200	2013	齐齐哈尔	0.26424	0	0	0.0462	0.009	0.021	0.000471142	0.371993
230200	2014	齐齐哈尔	0.26057	0	0	0.051	0.004	0.024	0.000264709	0.375452
230200	2015	齐齐哈尔	0.273717	0	0	0.065	0.006	0.023	0.000196353	0.378966
230200	2016	齐齐哈尔	0.274866	0	0	0.0615	0.001	0.025	0.000212489	0.38364
230200	2017	齐齐哈尔	0.285097	0	0	0.0619	0.002	0.026	0.000109559	0.39176
230200	2018	齐齐哈尔	1.01275	0	0	0.0623	0.002	0.005	0.00131699	0.39566
230200	2019	齐齐哈尔	0.243307	0	0	0.06	0.003	0.007	3.58693e-05	0.398861
230200	2020	齐齐哈尔	0.256347	0	0	0.035	0.003	0.009	-0.000964159	0.402099
230300	2010	鸡西	0.313909	0	0	0.161	0.003	0.011	0.279826	0.63092
230300	2011	鸡西	0.347046	0	0	0.14	0.008	0.011	0.274381	0.630228
230300	2012	鸡西	0.354986	0	0	0.136	0.013	0.011	0.265425	0.638677
230300	2013	鸡西	1.01909	0	0	-0.0196	0.005	0.011	0.342105	0.634566
230300	2014	鸡西	1.01039	0	0	0.01	0.006	0.012	0.240432	0.643192
230300	2015	鸡西	1.00094	0	0	0.041	0.007	0.017	0.190451	0.648156
230300	2016	鸡西	1.06471	0	0	0.065	0.003	0.019	0.207892	0.648895
230300	2017	鸡西	0.199807	0	0	0.0575	0.004	0.02	0.161442	0.669314
230300	2018	鸡西	0.186727	0	0	0.05	0.003	0.02	0.174731	0.675202
230300	2019	鸡西	0.203116	0	0	0.046	0.003	0	0.217815	0.68929
230300	2020	鸡西	0.20473	0	0	0.021	0.007	-0.005	0.260899	0.704061
230400	2010	鹤岗	0.258813	0	0	0.161	0.011	0.009	0.309386	0.810174
230400	2011	鹤岗	0.24072	0	0	0.141	0.008	0.009	0.301757	0.813235
230400	2012	鹤岗	0.297589	0	0	0.135	0.005	0.009	0.289129	0.816313
230400	2013	鹤岗	0.214905	0	0	-0.047	0.012	0.012	0.287305	0.822449
230400	2014	鹤岗	0.185623	0	0	-0.047	0.007	0.017	0.26354	0.829439
230400	2015	鹤岗	0.212078	0	0	0.04	0.004	0.018	0.188308	0.841208
230400	2016	鹤岗	0.194516	0	0	-0.012	0.003	0.019	0.206856	0.855096
230400	2017	鹤岗	0.215214	0	0	0.0175	0.002	0.009	0.190286	0.881386
230400	2018	鹤岗	0.234392	0	0	0.047	0.003	0	0.229563	0.8911
230400	2019	鹤岗	0.301225	0	0	0.037	0.003	0	0.175597	0.910204
230400	2020	鹤岗	0.318444	0	0	0.003	0.002	0	0.124828	0.930104
230500	2010	双鸭山	0.246338	0	0	0.181	0.009	0.004	0.154526	0.623499
230500	2011	双鸭山	0.254883	0	0	0.158	0.007	0.004	0.359197	0.627778
230500	2012	双鸭山	0.255218	0	0	0.135	0.005	0.004	0.333333	0.633843
230500	2013	双鸭山	0.246544	0	0	-0.0183	0.006	0.005	0.3125	0.639119
230500	2014	双鸭山	0.177441	0	0	-0.047	0.006	0.004	0.214579	0.645302
230500	2015	双鸭山	0.126492	0	0	0.03	0.003	0	0.257195	0.654955
230500	2016	双鸭山	0.126314	0	0	0.026	0.001	0.0025	0.201818	0.668759
230500	2017	双鸭山	0.139188	0	0	0.039	0.001	0.005	0.173821	1.03596
230500	2018	双鸭山	0.145622	0	0	0.052	0.002	0.002	0.112487	0.693546
230500	2019	双鸭山	0.164797	0	0	0.048	0.002	-0.001	0.162207	0.696454
230500	2020	双鸭山	0.173995	0	0	0.012	0.001	-0.004	0.211927	0.699362
230600	2010	大庆	1.01253	0	0	0.12	0.005	0.006	0.228368	0.509292
230600	2011	大庆	1.02382	0	0	0.1206	0.008	0.007	0.218919	0.516158
230600	2012	大庆	1.08123	0	0	0.1	0.011	0.008	0.211119	0.526278
230600	2013	大庆	1.00907	0	0	0.0451	0.014	0.009	0.226948	0.534501
230600	2014	大庆	1.00162	0	0	0.045	0.005	0.01	0.225512	0.557609
230600	2015	大庆	0.486265	0	0	-0.023	0.003	0.015	0.230104	0.569007
230600	2016	大庆	0.495147	0	0	0.019	0.005	0.013	0.229284	0.578261
230600	2017	大庆	0.502142	0	0	0.0272	0.002	0.011	0.227857	0.595055
230600	2018	大庆	0.563997	0	0	0.0354	0.002	0.009	0.269773	0.605494
230600	2019	大庆	0.676356	0	0	0.04	0.011	0.002	0.243382	0.618199
230600	2020	大庆	0.619188	0	0	0.007	0.004	-0.005	0.216991	0.630996
230700	2010	伊春	1.03393	0	0	0.157	0.019	0.032	0.0142779	0.865223
230700	2011	伊春	0.596658	0	0	0.08	0.012	0.023	0.0126117	0.871496
230700	2012	伊春	0.490413	0	0	0.127	0.005	0.014	0.0130653	0.88099
230700	2013	伊春	0.479484	0	0	0.0941	0.005	0.014	0.00206932	0.897159
230700	2014	伊春	0.432164	0	0	-0.047	0.004	0.002	0.00435256	0.907869
230700	2015	伊春	0.472316	0	0	-0.019	0.003	0.003	0.00442554	0.915835
230700	2016	伊春	0.599073	0	0	0.029	0.002	0.001	0.00288558	0.942542
230700	2017	伊春	0.710619	0	0	0.0445	0.002	0.001	0.00315381	0.960776
230700	2018	伊春	1.0263	0	0	0.06	0.001	0.001	0.00252966	0.979649
230700	2019	伊春	0.493096	0	0	0.0551	0.001	0.001	0.00170607	0.999196
230700	2020	伊春	1.0747	0	0	0.0016	0.001	0.001	0.000863079	1.01945
230800	2010	佳木斯	0.437432	0	0	0.181	0.001	0.026	0.00217155	0.491922
230800	2011	佳木斯	0.405364	0	0	0.142	0.004	0.016	0.00252161	0.49996
230800	2012	佳木斯	0.470287	0	0	0.138	0.007	0.006	0.00262697	0.525031
230800	2013	佳木斯	0.336018	0	0	0.181	0.003	0.016	0.00272035	0.520611
230800	2014	佳木斯	0.340616	0	0	0.068	0.002	0.018	0.00185727	0.523778
230800	2015	佳木斯	0.348058	0	0	0.065	0.005	0.018	0.00183232	0.533951
230800	2016	佳木斯	0.309113	0	0	0.064	0.002	0.002	0.00426991	0.534622
230800	2017	佳木斯	0.312003	0	0	0.0535	0.001	0.001	0.00192642	0.543149
230800	2018	佳木斯	0.358443	0	0	0.043	0.001	0	0.00128775	0.549528
230800	2019	佳木斯	0.194101	0	0	0.036	0.002	0	0.00135294	0.551245
230800	2020	佳木斯	0.219002	0	0	0.028	0.004	0	0.00142509	0.552961
230900	2010	七台河	0.255304	0	0	0.181	0.002	0	0.40538	0.563321
230900	2011	七台河	0.272888	0	0	0.053	0.003	0.003	0.40538	0.571845
230900	2012	七台河	0.274531	0	0	0.083	0.004	0.006	0.40538	0.581277
230900	2013	七台河	0.176079	0	0	-0.047	0.002	0.002	0.40538	0.591413
230900	2014	七台河	0.150469	0	0	0.024	0.003	0.003	0.40538	0.62483
230900	2015	七台河	0.14244	0	0	0.041	0.002	0.002	0.40538	0.67152
230900	2016	七台河	0.155112	0	0	0.006	0.001	0.008	0.404432	0.706375
230900	2017	七台河	0.204042	0	0	0.031	0.004	0.001	0.394573	0.724177
230900	2018	七台河	0.238557	0	0	0.056	0.002	0.001	0.362673	0.742436
230900	2019	七台河	0.263454	0	0	0.038	0.002	0.001	0.345581	0.761169
230900	2020	七台河	0.186827	0	0	-0.025	0.017	0.001	0.328489	0.780395
231000	2010	牡丹江	0.331467	0	0	0.162	0.025	0.032	0.0210526	0.554269
231000	2011	牡丹江	0.334852	0	0	0.1553	0.018	0.02	0.0276962	0.563136
231000	2012	牡丹江	0.435494	0	0	0.141	0.011	0.008	0.027451	0.58228
231000	2013	牡丹江	1.08123	0	0	0.181	0.011	0.003	0.0128399	0.586293
231000	2014	牡丹江	1.01874	0	0	0.072	0.007	0.024	0.0109932	0.577803
231000	2015	牡丹江	1.0441	0	0	0.06	0.006	0.022	0.00691166	0.584847
231000	2016	牡丹江	1.08123	0	0	0.066	0.002	0.026	0.0069696	0.594286
231000	2017	牡丹江	0.438733	0	0	0.0395	0.004	0.029	0.00680085	0.606314
231000	2018	牡丹江	1.03779	0	0	0.013	0.004	0.031	0.00374937	0.61627
231000	2019	牡丹江	1.03351	0	0	0.042	0.005	0.001	5.20752e-05	0.62396
231000	2020	牡丹江	0.803434	0	0	0.0038	0.003	-0.005	-0.000964159	0.631774
231100	2010	黑河	0.178095	0	0	0.121	0.005	0.001	0.0112016	0.558636
231100	2011	黑河	0.178221	0	0	0.133	0.005	0.013	0.0142478	0.556644
231100	2012	黑河	0.184212	0	0	0.13	0.005	0.025	0.01562	0.56169
231100	2013	黑河	0.183553	0	0	0.0644	0.009	0.024	0.014236	0.565189
231100	2014	黑河	0.194367	0	0	0.08	0.006	0.019	0.0128896	0.567742
231100	2015	黑河	0.146023	0	0	0.071	0.007	0.018	0.0129836	0.575417
231100	2016	黑河	0.16952	0	0	0.062	0.004	0.017	0.0238333	0.59227
231100	2017	黑河	0.208192	0	0	0.066	0.003	0.016	0.0285908	0.59882
231100	2018	黑河	0.33179	0	0	0.07	0.002	0.015	0.0171289	0.605535
231100	2019	黑河	0.317549	0	0	0.06	0.002	0.014	0.0145132	0.608544
231100	2020	黑河	0.342634	0	0	0.035	0.002	0.013	0.0118976	0.611592
310000	2010	上海	1.00706	0	0	0.1034	0.053	0.037	0.000229083	0.889175
310000	2011	上海	1.01361	0	0	0.082	0.056	0.042	0.000100539	0.898563
310000	2012	上海	0.860765	0	0	0.075	0.059	0.047	8.99717e-05	0.90759
310000	2013	上海	1.05025	0	0	0.0704	0.057	0.048	8.07807e-05	0.917866
310000	2014	上海	1.00228	0	0	0.07	0.053	0.047	5.476e-05	0.927421
310000	2015	上海	1.01343	0	1	0.069	0.044	0.046	5.9484e-05	0.938273
310000	2016	上海	0.547477	0	1	0.069	0.049	0.044	8.2832e-05	0.947255
310000	2017	上海	0.60426	0	1	0.069	0.052	0.037	8.54013e-05	0.957485
310000	2018	上海	0.849591	0	1	0.066	0.051	0.035	0.000103018	0.96632
310000	2019	上海	0.763225	0	1	0.06	0.048	0.034	0.000166188	0.975071
310000	2020	上海	1.08123	0	1	0.017	0.05	0.033	0.000217323	0.98374
320100	2010	南京	1.00448	1	0	0.1306	0.027	0.038	0.00254696	0.931311
320100	2011	南京	0.736218	1	0	0.12	0.036	0.037	0.00287129	0.981867
320100	2012	南京	0.60372	1	0	0.117	0.045	0.036	0.00393487	1.03483
320100	2013	南京	0.519744	1	0	0.1125	0.047	0.031	0.00138825	1.08322
320100	2014	南京	0.598436	1	0	0.101	0.049	0.023	0.00286957	1.12918
320100	2015	南京	0.520215	1	0	0.093	0.05	0.021	0.00157675	1.17597
320100	2016	南京	0.506036	1	0	0.08	0.045	0.022	0.000487353	1.21306
320100	2017	南京	0.691207	1	1	0.08	0.05	0.021	0.000391217	1.23369
320100	2018	南京	0.541785	1	1	0.08	0.053	0.02	0.000976473	1.24308
320100	2019	南京	0.673464	1	1	0.078	0.059	0.02	0.00101719	1.24308
320100	2020	南京	1.00289	1	1	0.046	0.057	0.02	0.0010652	1.24308
320200	2010	无锡	0.262442	1	0	0.132	0.037	0.033	9.24252e-05	0.657043
320200	2011	无锡	0.284146	1	0	0.116	0.041	0.033	0.000110204	0.63515
320200	2012	无锡	0.291362	1	0	0.101	0.045	0.033	0.000130548	0.612529
320200	2013	无锡	0.270994	1	0	0.0663	0.049	0.026	0.000104777	0.59011
320200	2014	无锡	0.271153	1	0	0.082	0.047	0.022	0.000124167	0.564557
320200	2015	无锡	0.263294	1	0	0.071	0.044	0.023	0.000145214	0.540757
320200	2016	无锡	0.265502	1	0	0.075	0.043	0.025	0.000169108	0.515947
320200	2017	无锡	0.316021	1	1	0.0745	0.043	0.024	0.000186438	0.489757
320200	2018	无锡	0.331885	1	1	0.074	0.047	0.021	0.00020477	0.467103
320200	2019	无锡	0.39241	1	1	0.067	0.049	0.021	0.000203654	0.443042
320200	2020	无锡	0.443991	1	1	0.037	0.04	0.021	0.000202707	0.419548
320300	2010	徐州	0.238393	1	0	0.1401	0.022	0.027	0.131026	0.373146
320300	2011	徐州	0.219716	1	0	0.135	0.023	0.027	0.129068	0.385195
320300	2012	徐州	0.245873	1	0	0.132	0.024	0.027	0.123898	0.393145
320300	2013	徐州	0.246813	1	0	0.1044	0.024	0.021	0.0835383	0.399841
320300	2014	徐州	0.271911	1	0	0.105	0.026	0.021	0.0761304	0.406243
320300	2015	徐州	0.271414	1	0	0.095	0.026	0.017	0.0696461	0.417012
320300	2016	徐州	0.281081	1	1	0.082	0.026	0.017	0.0585053	0.424755
320300	2017	徐州	0.343018	1	1	0.062	0.026	0.017	0.0564144	0.438268
320300	2018	徐州	0.352766	1	1	0.042	0.029	0.019	0.0579226	0.448373
320300	2019	徐州	0.37988	1	1	0.06	0.029	0.02	0.0346607	0.462322
320300	2020	徐州	0.410577	1	1	0.034	0.022	0.021	0.00137588	0.476352
320400	2010	常州	0.152753	1	0	0.131	0.022	0.057	0.00104822	0.47985
320400	2011	常州	0.168876	1	0	0.122	0.035	0.055	0.000798085	0.470736
320400	2012	常州	0.174847	1	0	0.115	0.048	0.053	0.000613999	0.461979
320400	2013	常州	0.170796	1	0	0.0985	0.053	0.05	0.000279799	0.454304
320400	2014	常州	0.207033	1	0	0.101	0.05	0.03	0.000139392	0.444737
320400	2015	常州	0.217313	1	1	0.092	0.047	0.02	-1.01401e-06	0.435837
320400	2016	常州	0.233861	1	1	0.085	0.047	0.029	-0.00014142	0.42488
320400	2017	常州	0.265702	1	1	0.0775	0.045	0.023	-0.000281827	0.414327
320400	2018	常州	0.272592	1	1	0.07	0.043	0.023	-0.000422233	0.405052
320400	2019	常州	0.299761	1	1	0.068	0.041	0.024	-0.000562639	0.395922
320400	2020	常州	0.321842	1	1	0.045	0.03	0.025	-0.000703045	0.386933
320500	2010	苏州	0.268641	0	0	0.133	0.046	0.06	0.000305647	0.695904
320500	2011	苏州	0.278699	0	0	0.12	0.053	0.054	0.000375714	0.74951
320500	2012	苏州	0.29773	0	0	0.101	0.06	0.048	0.000448934	0.801281
320500	2013	苏州	0.273612	0	0	0.0836	0.063	0.041	0.000238582	0.85153
320500	2014	苏州	0.2956	0	0	0.083	0.058	0.036	0.000317038	0.899092
320500	2015	苏州	0.282219	0	0	0.075	0.058	0.026	0.000302701	0.947587
320500	2016	苏州	0.302572	0	0	0.075	0.059	0.026	0.000173196	0.987773
320500	2017	苏州	0.357817	0	1	0.0715	0.07	0.018	0.000164964	1.02369
320500	2018	苏州	0.364553	0	1	0.068	0.078	0.016	0.000144765	1.05828
320500	2019	苏州	0.387773	0	1	0.056	0.079	0.017	0.000130348	1.08256
320500	2020	苏州	0.427147	0	1	0.034	0.079	0.018	0.000116068	1.10559
320600	2010	南通	0.19623	1	0	0.13	0.034	0.037	0.000521456	0.499318
320600	2011	南通	0.247425	1	0	0.121	0.031	0.034	0.000444971	0.536815
320600	2012	南通	0.296245	1	0	0.118	0.028	0.031	0.000377018	0.575379
320600	2013	南通	0.26727	1	0	0.1053	0.033	0.028	0.000121146	0.613112
320600	2014	南通	0.259199	1	0	0.105	0.034	0.025	8.46354e-05	0.650886
320600	2015	南通	0.327548	1	0	0.096	0.032	0.023	7.23554e-05	0.690285
320600	2016	南通	0.353517	1	0	0.093	0.03	0.023	5.66688e-05	0.728761
320600	2017	南通	0.430673	1	1	0.0825	0.034	0.021	3.85757e-05	0.770458
320600	2018	南通	0.447381	1	1	0.072	0.043	0.02	2.16409e-05	0.810354
320600	2019	南通	0.689231	1	1	0.062	0.034	0.02	6.20575e-06	0.852592
320600	2020	南通	1.02728	1	1	0.047	0.038	0.02	-9.22941e-06	0.895165
320700	2010	连云港	0.226122	0	0	0.136	0.018	0.027	0.0288235	0.485745
320700	2011	连云港	1.01064	0	0	0.13	0.021	0.028	0.019909	0.4865
320700	2012	连云港	1.00513	0	0	0.127	0.024	0.029	0.0205634	0.488826
320700	2013	连云港	1.00968	0	0	0.1135	0.024	0.03	0.0152704	0.487889
320700	2014	连云港	0.582635	0	0	0.102	0.027	0.03	0.0145168	0.489668
320700	2015	连云港	1.01823	0	0	0.108	0.026	0.023	0.0132782	0.493479
320700	2016	连云港	1.01331	0	0	0.078	0.027	0.015	0.014743	0.497809
320700	2017	连云港	1.02494	0	1	0.0625	0.023	0.018	0.00166462	0.506266
320700	2018	连云港	1.00243	0	1	0.047	0.024	0.014	0.000930646	0.512828
320700	2019	连云港	1.03945	0	1	0.06	0.03	0.013	0.00159254	0.520337
320700	2020	连云港	1.0195	0	1	0.031	0.017	0.012	0.00241349	0.527846
320800	2010	淮安	0.163879	0	0	0.1385	0.02	0.054	0.00941955	0.233879
320800	2011	淮安	0.186521	0	0	0.132	0.021	0.062	0.0115083	0.207253
320800	2012	淮安	0.207575	0	0	0.131	0.022	0.07	0.0105312	0.181346
320800	2013	淮安	0.220708	0	0	0.1223	0.023	0.037	0.00726813	0.155045
320800	2014	淮安	0.251111	0	0	0.109	0.025	0.03	0.00565504	0.129074
320800	2015	淮安	0.253433	0	0	0.103	0.024	0.028	0.00551602	0.104349
320800	2016	淮安	0.283866	0	1	0.09	0.019	0.025	0.00538182	0.0811614
320800	2017	淮安	0.337151	0	1	0.0775	0.022	0.024	0.00554755	0.0811614
320800	2018	淮安	0.341654	0	1	0.065	0.019	0.022	0.00428529	0.0811614
320800	2019	淮安	0.377057	0	1	0.066	0.017	0.019	0.00496386	0.0811614
320800	2020	淮安	0.454242	0	1	0.032	0.015	0.016	0.00564243	0.0811614
320900	2010	盐城	0.191603	1	0	0.1357	0.024	0.035	0.0117511	0.422585
320900	2011	盐城	0.219253	1	0	0.128	0.029	0.039	0.0100417	0.445242
320900	2012	盐城	0.234908	1	0	0.127	0.034	0.043	0.00929023	0.469285
320900	2013	盐城	0.24688	1	0	0.1139	0.036	0.028	0.0028204	0.493409
320900	2014	盐城	0.293804	1	0	0.109	0.039	0.017	0.00251947	0.515389
320900	2015	盐城	0.263323	1	0	0.105	0.039	0.012	0.00160282	0.540476
320900	2016	盐城	0.269682	1	1	0.089	0.044	0.01	0.00160128	0.563249
320900	2017	盐城	0.313631	1	1	0.072	0.033	0.01	0.00143902	0.591513
320900	2018	盐城	0.319578	1	1	0.055	0.034	0.011	0.000820416	0.617115
320900	2019	盐城	0.339486	1	1	0.051	0.03	0.011	0.00318636	0.645128
320900	2020	盐城	0.374877	1	1	0.035	0.027	0.011	0.00801237	0.673415
321000	2010	扬州	0.186307	1	0	0.1349	0.04	0.058	0.044899	0.629574
321000	2011	扬州	0.246032	1	0	0.122	0.037	0.052	0.0527191	0.706499
321000	2012	扬州	0.244495	1	0	0.117	0.034	0.046	0.0517121	0.787675
321000	2013	扬州	0.24369	1	0	0.1087	0.033	0.037	0.0191813	0.863593
321000	2014	扬州	0.287802	1	0	0.11	0.031	0.023	0.00891596	0.938847
321000	2015	扬州	0.312103	1	0	0.103	0.03	0.013	0.00972101	1.01731
321000	2016	扬州	0.349646	1	0	0.094	0.026	0.018	0.00861647	1.09331
321000	2017	扬州	0.429549	1	1	0.0805	0.03	0.016	0.00815245	1.17635
321000	2018	扬州	0.527197	1	1	0.067	0.028	0.015	0.00669661	1.24308
321000	2019	扬州	0.587991	1	1	0.068	0.028	0.016	0.00723692	1.24308
321000	2020	扬州	1.01129	1	1	0.035	0.019	0.017	0.00794034	1.24308
321100	2010	镇江	0.214054	0	0	0.133	0.026	0.049	0.00483092	0.452883
321100	2011	镇江	0.215236	0	0	0.123	0.035	0.051	0.00509295	0.454763
321100	2012	镇江	0.233898	0	0	0.128	0.044	0.053	0.00516351	0.459469
321100	2013	镇江	0.24358	0	0	0.1129	0.037	0.066	0.00428174	0.462656
321100	2014	镇江	0.273966	0	0	0.109	0.038	0.024	0.00453381	0.466005
321100	2015	镇江	0.275836	0	1	0.096	0.035	0.023	0.00255451	0.470608
321100	2016	镇江	0.285335	0	1	0.093	0.037	0.023	0.00208464	0.473897
321100	2017	镇江	0.313087	0	1	0.062	0.033	0.023	0.00195077	0.47952
321100	2018	镇江	0.283708	0	1	0.031	0.04	0.014	0.00476166	0.483395
321100	2019	镇江	0.301387	0	1	0.058	0.039	0.011	0.00268681	0.489074
321100	2020	镇江	0.313177	0	1	0.035	0.033	0.008	0.000517007	0.494796
321200	2010	泰州	0.165254	1	0	0.135	0.021	0.042	0.000517007	0.462717
321200	2011	泰州	0.208157	1	0	0.121	0.02	0.038	0.000517007	0.514534
321200	2012	泰州	0.222931	1	0	0.125	0.019	0.034	0.000517007	0.569372
321200	2013	泰州	0.225641	1	0	0.113	0.022	0.027	0.000517007	0.62178
321200	2014	泰州	0.251458	1	0	0.108	0.021	0.017	0.000517007	0.674828
321200	2015	泰州	0.26906	1	0	0.102	0.026	0.018	0.000517007	0.729664
321200	2016	泰州	0.29502	1	1	0.095	0.026	0.022	0.000517007	0.783405
321200	2017	泰州	0.363779	1	1	0.081	0.028	0.024	0.000517007	0.842337
321200	2018	泰州	0.413293	1	1	0.067	0.028	0.02	0.000517007	0.900179
321200	2019	泰州	0.388302	1	1	0.064	0.03	0.02	0.000517007	0.958483
321200	2020	泰州	0.500363	1	1	0.036	0.018	0.02	0.000517007	1.01725
321300	2010	宿迁	0.281176	0	0	0.137	0.016	-0.001	0.0074384	0.463773
321300	2011	宿迁	0.226297	0	0	0.128	0.021	0.009	0.0104212	0.469969
321300	2012	宿迁	0.219519	0	0	0.13	0.026	0.019	0.00985626	0.479047
321300	2013	宿迁	0.218761	0	0	0.1211	0.03	0.018	0.0049605	0.482328
321300	2014	宿迁	0.244182	0	0	0.108	0.028	0.021	0.00425697	0.488152
321300	2015	宿迁	0.263918	0	0	0.1	0.021	0.009	0.00420419	0.49635
321300	2016	宿迁	0.272378	0	0	0.091	0.02	0.013	0.00452861	0.504274
321300	2017	宿迁	0.294071	0	1	0.0795	0.018	0.009	0.00192328	0.517868
321300	2018	宿迁	0.348899	0	1	0.068	0.027	0.009	-0.000682047	0.530609
321300	2019	宿迁	0.323124	0	1	0.07	0.029	0.01	-0.000964159	0.542432
321300	2020	宿迁	0.356563	0	1	0.045	0.027	0.011	-0.000964159	0.554216
330100	2010	杭州	0.25442	0	0	0.12	0.043	0.046	0.00116024	0.543853
330100	2011	杭州	0.277135	0	0	0.101	0.047	0.043	0.000870223	0.563159
330100	2012	杭州	0.289291	0	0	0.09	0.051	0.04	0.00049663	0.583583
330100	2013	杭州	0.25375	0	0	0.0694	0.054	0.039	0.000530861	0.602618
330100	2014	杭州	0.261199	0	0	0.0816	0.055	0.042	0.000514582	0.618636
330100	2015	杭州	0.314965	0	0	0.1015	0.058	0.044	0.000457444	0.635519
330100	2016	杭州	0.398956	0	0	0.096	0.053	0.042	0.000348115	0.64788
330100	2017	杭州	0.490047	0	0	0.0816	0.06	0.035	0.000212527	0.654973
330100	2018	杭州	0.417726	0	0	0.0672	0.069	0.033	0.00025431	0.660026
330100	2019	杭州	0.579296	0	0	0.0675	0.076	0.027	0.000411803	0.663987
330100	2020	杭州	0.65743	0	0	0.039	0.07	0.021	0.00056141	0.667745
330200	2010	宁波	0.251665	0	0	0.125	0.037	0.033	0.000142664	0.360664
330200	2011	宁波	0.299994	0	0	0.1	0.038	0.03	5.82072e-05	0.366638
330200	2012	宁波	0.282609	0	0	0.078	0.039	0.027	5.7241e-05	0.373221
330200	2013	宁波	0.259861	0	0	0.0831	0.04	0.028	5.83601e-05	0.37899
330200	2014	宁波	0.267249	0	0	0.076	0.043	0.032	2.91195e-05	0.383984
330200	2015	宁波	0.261948	0	0	0.08	0.038	0.033	2.75725e-05	0.389468
330200	2016	宁波	0.28132	0	0	0.071	0.044	0.035	2.76565e-05	0.39379
330200	2017	宁波	0.315561	0	0	0.0705	0.042	0.028	2.35612e-05	0.397002
330200	2018	宁波	0.35388	0	0	0.07	0.049	0.027	2.25427e-05	0.400149
330200	2019	宁波	0.370709	0	0	0.068	0.07	0.014	1.89698e-05	0.403898
330200	2020	宁波	0.356633	0	0	0.033	0.065	0.001	1.57131e-05	0.407586
330300	2010	温州	0.22673	0	0	0.111	0.018	-0.003	0.00203855	0.21759
330300	2011	温州	0.229785	0	0	0.0951	0.02	0.002	0.0015274	0.218662
330300	2012	温州	0.239901	0	0	0.0669	0.022	0.007	0.00152439	0.222394
330300	2013	温州	0.23875	0	0	0.0912	0.023	0.008	0.0013587	0.224653
330300	2014	温州	0.25266	0	0	0.072	0.023	0.008	0.00117489	0.227012
330300	2015	温州	0.286078	0	0	0.0829	0.021	0.004	0.000807027	0.231876
330300	2016	温州	0.296636	0	0	0.084	0.02	0.003	0.000592717	0.234083
330300	2017	温州	0.350869	0	0	0.08085	0.021	0.004	0.000386198	0.236194
330300	2018	温州	0.378408	0	0	0.0777	0.021	0.006	7.45191e-05	0.239131
330300	2019	温州	0.496094	0	0	0.0816	0.022	0.008	0.000440304	0.242332
330300	2020	温州	0.446025	0	0	0.034	0.027	0.01	0.000864799	0.245509
330400	2010	嘉兴	0.229812	0	0	0.137	0.038	0.045	7.10644e-05	0.438232
330400	2011	嘉兴	0.234926	0	0	0.106	0.039	0.042	5.42084e-05	0.464821
330400	2012	嘉兴	0.228347	0	0	0.087	0.04	0.039	3.60796e-05	0.491321
330400	2013	嘉兴	0.22439	0	0	0.0889	0.04	0.043	1.79131e-05	0.517606
330400	2014	嘉兴	0.225598	0	0	0.0752	0.042	0.046	0	0.54243
330400	2015	嘉兴	0.226279	0	0	0.07	0.039	0.048	-1.79131e-05	0.568273
330400	2016	嘉兴	0.238543	0	0	0.0705	0.041	0.046	-3.58262e-05	0.591989
330400	2017	嘉兴	0.289562	0	0	0.07325	0.041	0.046	-5.37394e-05	0.612809
330400	2018	嘉兴	0.325067	0	0	0.076	0.041	0.043	-7.16525e-05	0.633167
330400	2019	嘉兴	0.365105	0	0	0.07	0.043	0.053	-8.95656e-05	0.653077
330400	2020	嘉兴	0.359228	0	0	0.0345	0.048	0.063	-0.000107479	0.672554
330500	2010	湖州	0.226862	0	0	0.121	0.029	0.041	0.0168821	0.319371
330500	2011	湖州	0.240684	0	0	0.108	0.03	0.04	0.0132722	0.322367
330500	2012	湖州	0.20194	0	0	0.0967	0.031	0.039	0.014216	0.326358
330500	2013	湖州	0.209082	0	0	0.0834	0.036	0.036	0.0060141	0.329333
330500	2014	湖州	0.220715	0	0	0.0842	0.031	0.031	0.00364159	0.332032
330500	2015	湖州	0.216663	0	0	0.0832	0.031	0.028	0.00237724	0.336468
330500	2016	湖州	0.229252	0	0	0.0764	0.032	0.029	0.0021901	0.339132
330500	2017	湖州	0.258662	0	0	0.07845	0.035	0.029	0.00216356	0.342143
330500	2018	湖州	0.271519	0	0	0.0805	0.04	0.031	0.00168876	0.345131
330500	2019	湖州	0.318303	0	0	0.079	0.04	0.042	0.00175593	0.348097
330500	2020	湖州	0.314656	0	0	0.0326	0.04	0.053	0.00181883	0.351041
330600	2010	绍兴	0.252096	0	0	0.11	0.051	0.016	0.00205358	0.335536
330600	2011	绍兴	0.299032	0	0	0.1053	0.049	0.016	0.00231666	0.343
330600	2012	绍兴	0.297028	0	0	0.0975	0.047	0.016	0.00160722	0.350658
330600	2013	绍兴	0.238681	0	0	0.0857	0.051	0.013	0.00154936	0.358207
330600	2014	绍兴	0.233554	0	0	0.075	0.053	0.01	0.00143842	0.365395
330600	2015	绍兴	0.228693	0	0	0.0713	0.05	0.013	0.00138502	0.373542
330600	2016	绍兴	0.232915	0	0	0.0552	0.05	0.011	0.00131554	0.380157
330600	2017	绍兴	0.268594	0	0	0.06305	0.055	0.017	0.0013805	0.387489
330600	2018	绍兴	0.292825	0	0	0.0709	0.057	0.017	0.00126889	0.394787
330600	2019	绍兴	0.323135	0	0	0.0716	0.073	0.008	0.000602252	0.402054
330600	2020	绍兴	0.312121	0	0	0.0326	0.046	-0.001	-6.43888e-05	0.409287
330700	2010	金华	0.23306	0	0	0.126	0.032	0.005	0.000952381	0.234244
330700	2011	金华	0.245066	0	0	0.1055	0.035	0.006	0.000866551	0.237284
330700	2012	金华	0.250108	0	0	0.1025	0.038	0.007	0.000226296	0.240778
330700	2013	金华	0.241344	0	0	0.0915	0.038	0.005	0.000333148	0.243578
330700	2014	金华	0.256487	0	0	0.0834	0.038	0.005	0.000395833	0.246916
330700	2015	金华	0.264503	0	0	0.0776	0.035	0.005	0.000402423	0.249556
330700	2016	金华	0.300535	0	0	0.0747	0.034	0.006	0.000280587	0.252204
330700	2017	金华	0.317565	0	0	0.06485	0.035	0.008	0.000117662	0.253724
330700	2018	金华	0.333756	0	0	0.055	0.037	0.005	9.19805e-05	0.256258
330700	2019	金华	0.383544	0	0	0.0645	0.037	0.003	0.000273255	0.25876
330700	2020	金华	0.398612	0	0	0.0276	0.029	0.001	0.000575937	0.261232
330800	2010	衢州	0.156064	0	0	0.135	0.026	0.003	0.00233918	0.212426
330800	2011	衢州	0.178267	0	0	0.114	0.026	0.003	0.00206825	0.214093
330800	2012	衢州	0.171805	0	0	0.085	0.026	0.003	0.00197531	0.216733
330800	2013	衢州	0.173326	0	0	0.0867	0.03	0.004	0.00196175	0.218332
330800	2014	衢州	0.166903	0	0	0.072	0.031	0.004	0.00158456	0.219828
330800	2015	衢州	0.153394	0	0	0.065	0.029	0.003	0.00086747	0.222014
330800	2016	衢州	0.160713	0	0	0.072	0.028	0.003	0.000821852	0.224241
330800	2017	衢州	0.182137	0	0	0.072	0.03	0.004	0.00127158	0.226124
330800	2018	衢州	0.195307	0	0	0.072	0.031	0.003	0.00139524	0.228876
330800	2019	衢州	0.208107	0	0	0.0666	0.034	0.003	0.00129839	0.231628
330800	2020	衢州	0.210291	0	0	0.035	0.032	0.003	0.00121411	0.23438
330900	2010	舟山	0.186923	0	0	0.113	0.016	0.004	0.00892857	0.376253
330900	2011	舟山	0.216381	0	0	0.113	0.019	0.009	0.00869565	0.378557
330900	2012	舟山	0.234128	0	0	0.102	0.022	0.014	0.00566572	0.380967
330900	2013	舟山	0.375945	0	0	0.091	0.021	0.014	0.00378583	0.383762
330900	2014	舟山	0.38181	0	0	0.102	0.024	0.012	0.00221239	0.386154
330900	2015	舟山	0.392141	0	0	0.0922	0.021	0.004	0.00429185	0.389893
330900	2016	舟山	0.450697	0	0	0.1135	0.023	0.011	0.00234092	0.394536
330900	2017	舟山	0.400662	0	0	0.09005	0.021	0.022	0.00136025	0.397732
330900	2018	舟山	0.431082	0	0	0.0666	0.022	0.021	0.00148867	0.400928
330900	2019	舟山	0.363798	0	0	0.0915	0.023	0.025	0.00182697	0.404124
330900	2020	舟山	0.402631	0	0	0.1201	0.023	0.029	0.00214851	0.40732
331000	2010	台州	0.279263	0	0	0.132	0.015	-0.004	0.000286615	0.182272
331000	2011	台州	0.285553	0	0	0.08	0.021	0.003	0.000231723	0.18364
331000	2012	台州	0.2742	0	0	0.071	0.027	0.01	0.000206612	0.184822
331000	2013	台州	0.261997	0	0	0.0832	0.027	0.008	0.000195599	0.186364
331000	2014	台州	0.27971	0	0	0.075	0.026	0.005	9.3083e-05	0.187858
331000	2015	台州	0.266255	0	0	0.0644	0.037	0.002	8.9012e-05	0.190196
331000	2016	台州	0.293001	0	0	0.078	0.022	0.006	9.56023e-05	0.19185
331000	2017	台州	0.348037	0	0	0.07685	0.024	0.007	9.8784e-05	0.193013
331000	2018	台州	0.400438	0	0	0.0757	0.026	0.004	0.000126377	0.195124
331000	2019	台州	0.416297	0	0	0.0505	0.037	0.008	0.000215968	0.196903
331000	2020	台州	0.407264	0	0	0.0338	0.025	0.012	0.000320996	0.19867
331100	2010	丽水	0.219522	0	0	0.129	0.017	0.001	0.00535396	0.176237
331100	2011	丽水	0.249303	0	0	0.115	0.019	0.004	0.00544959	0.18452
331100	2012	丽水	0.267729	0	0	0.105	0.021	0.007	0.000530504	0.178903
331100	2013	丽水	0.275815	0	0	0.0995	0.02	0.008	0.00166574	0.180333
331100	2014	丽水	0.271706	0	0	0.07	0.021	0.01	0.00264297	0.181408
331100	2015	丽水	0.262942	0	0	0.0637	0.02	0.012	0.00205628	0.183234
331100	2016	丽水	0.286297	0	0	0.0712	0.019	0.012	0.00173573	0.184403
331100	2017	丽水	0.328279	0	0	0.07645	0.019	0.012	0.000998896	0.185985
331100	2018	丽水	0.352138	0	0	0.0817	0.022	0.005	0.00215653	0.187556
331100	2019	丽水	0.370906	0	0	0.0825	0.022	0.006	0.00199928	0.189114
331100	2020	丽水	0.395512	0	0	0.0335	0.022	0.007	0.00184981	0.190662
340100	2010	合肥	0.401894	1	0	0.175	0.04	0.039	0.00225035	0.449561
340100	2011	合肥	0.417809	1	0	0.154	0.04	0.032	0.001637	0.323991
340100	2012	合肥	0.437729	1	0	0.136	0.04	0.025	0.00138444	0.330795
340100	2013	合肥	0.378664	1	0	0.1221	0.041	0.025	0.000761246	0.339129
340100	2014	合肥	0.494801	1	0	0.1	0.042	0.026	0.000751662	0.347292
340100	2015	合肥	0.511234	1	0	0.105	0.048	0.028	0.000653381	0.353634
340100	2016	合肥	0.482756	1	0	0.098	0.079	0.03	0.000594522	0.35626
340100	2017	合肥	0.557738	1	1	0.0917	0.072	0.029	0.000422749	0.358452
340100	2018	合肥	0.820896	1	1	0.0854	0.079	0.027	0.000431011	0.359617
340100	2019	合肥	0.798259	1	1	0.0756	0.079	0.025	0.000409577	0.362143
340100	2020	合肥	1.07534	1	1	0.0434	0.079	0.023	0.000384795	0.364591
340200	2010	芜湖	0.230552	1	0	0.181	0.053	0.037	0.00149757	0.498649
340200	2011	芜湖	0.308997	1	0	0.16	0.061	0.041	0.00212186	0.297872
340200	2012	芜湖	0.312659	1	0	0.138	0.069	0.045	0.00191991	0.300365
340200	2013	芜湖	0.257261	1	0	0.1206	0.079	0.048	0.000473821	0.300442
340200	2014	芜湖	1.08123	1	0	0.107	0.079	0.053	0.000569424	0.301378
340200	2015	芜湖	0.323702	1	0	0.1026	0.079	0.058	0.000269863	0.302087
340200	2016	芜湖	0.311012	1	0	0.097	0.079	0.062	0.000394046	0.300515
340200	2017	芜湖	0.377165	1	1	0.09025	0.079	0.061	0.00020114	0.301443
340200	2018	芜湖	0.464247	1	1	0.0835	0.079	0.059	0.000547852	0.301594
340200	2019	芜湖	0.507029	1	1	0.0824	0.079	0.056	0.000172988	0.301744
340200	2020	芜湖	0.655294	1	1	0.038	0.079	0.053	-0.000201876	0.301893
340300	2010	蚌埠	0.238816	1	0	0.1447	0.03	0.027	0.000257649	0.296055
340300	2011	蚌埠	0.237943	1	0	0.14	0.032	0.042	0.000164042	0.302955
340300	2012	蚌埠	0.253215	1	0	0.1305	0.034	0.057	9.48452e-05	0.310549
340300	2013	蚌埠	0.223307	1	0	0.1321	0.038	0.062	4.27515e-05	0.321086
340300	2014	蚌埠	0.283079	1	0	0.101	0.037	0.067	0	0.326597
340300	2015	蚌埠	0.29515	1	0	0.1021	0.046	0.069	6.68275e-05	0.331314
340300	2016	蚌埠	0.311516	1	0	0.094	0.05	0.072	0.000131622	0.337316
340300	2017	蚌埠	0.436269	1	1	0.0895	0.043	0.07	0.000209815	0.345591
340300	2018	蚌埠	0.423898	1	1	0.085	0.036	0.054	0.000260803	0.351979
340300	2019	蚌埠	0.606712	1	1	0.0506	0.049	0.047	0.000324336	0.359197
340300	2020	蚌埠	0.562919	1	1	0.0295	0.054	0.04	0.000387222	0.36634
340400	2010	淮南	0.232222	0	0	0.13	0.016	0.012	0.397248	0.481741
340400	2011	淮南	0.233372	0	0	0.1215	0.018	0.015	0.380301	0.487866
340400	2012	淮南	0.25693	0	0	0.127	0.02	0.018	0.40538	0.50082
340400	2013	淮南	0.218997	0	0	0.0481	0.02	0.019	0.374823	0.511221
340400	2014	淮南	0.215298	0	0	-0.004	0.016	0.016	0.380355	0.520378
340400	2015	淮南	0.243056	0	0	0.0374	0.015	0.014	0.327941	0.523721
340400	2016	淮南	0.212729	0	0	0.0661	0.013	0.015	0.301792	0.337326
340400	2017	淮南	0.223881	0	1	0.0546	0.015	0.015	0.261847	0.342308
340400	2018	淮南	0.24712	0	1	0.0431	0.017	0.017	0.265655	0.348154
340400	2019	淮南	0.292925	0	1	0.0523	0.019	0.017	0.218281	0.353095
340400	2020	淮南	0.317298	0	1	0.033	0.014	0.017	0.165794	0.35801
340500	2010	马鞍山	0.242494	0	0	0.15	0.023	0.043	0.0959793	0.518978
340500	2011	马鞍山	0.291232	0	0	0.121	0.025	0.056	0.0605428	0.301706
340500	2012	马鞍山	0.291397	0	0	0.12	0.027	0.069	0.0518596	0.310595
340500	2013	马鞍山	0.208101	0	0	0.0494	0.03	0.074	0.106374	0.319221
340500	2014	马鞍山	0.205962	0	0	0.0965	0.032	0.074	0.105434	0.329577
340500	2015	马鞍山	0.193408	0	0	0.0787	0.033	0.074	0.100618	0.336324
340500	2016	马鞍山	0.178246	0	0	0.09	0.048	0.074	0.101208	0.344192
340500	2017	马鞍山	0.219835	0	1	0.0858	0.054	0.074	0.0919467	0.352795
340500	2018	马鞍山	0.283564	0	1	0.0816	0.051	0.074	0.0703327	0.361397
340500	2019	马鞍山	0.271035	0	1	0.0801	0.043	0.074	0.0279653	0.37
340500	2020	马鞍山	0.307234	0	1	0.0424	0.045	0.074	-0.000964159	0.378603
340600	2010	淮北	0.235604	0	0	0.142	0.012	0.032	0.40538	0.436555
340600	2011	淮北	0.247605	0	0	0.122	0.013	0.035	0.40538	0.438052
340600	2012	淮北	0.257487	0	0	0.1322	0.014	0.038	0.40538	0.451077
340600	2013	淮北	0.232253	0	0	0.134	0.012	0.04	0.40538	0.465175
340600	2014	淮北	0.265512	0	0	0.0957	0.014	0.044	0.40538	0.469531
340600	2015	淮北	0.257463	0	0	0.044	0.01	0.049	0.40538	0.472979
340600	2016	淮北	0.241985	0	0	0.0495	0.007	0.054	0.40538	0.477926
340600	2017	淮北	0.260937	0	1	0.04275	0.01	0.05	0.369451	0.483963
340600	2018	淮北	0.307718	0	1	0.036	0.006	0.017	0.318026	0.487752
340600	2019	淮北	0.309338	0	1	0.03	0.004	0.018	0.26113	0.491507
340600	2020	淮北	0.33776	0	1	0.0334	0.014	0.019	0.197293	0.495227
340700	2010	铜陵	0.273528	0	0	0.171	0.005	0.02	0.0102828	0.591947
340700	2011	铜陵	0.268949	0	0	0.126	0.025	0.027	0.0090535	0.592722
340700	2012	铜陵	0.267325	0	0	0.11	0.045	0.034	0.00713154	0.595013
340700	2013	铜陵	0.255384	0	0	0.0954	0.048	0.037	0.00770713	0.597305
340700	2014	铜陵	0.254917	0	0	0.1	0.07	0.017	0.00752023	0.602846
340700	2015	铜陵	0.309316	0	0	0.094	0.07	0.015	0.00718299	0.605149
340700	2016	铜陵	0.262418	0	1	0.0906	0.055	0.017	0.00931022	0.262164
340700	2017	铜陵	0.280388	0	1	0.0646	0.052	0.016	0.00901059	0.263158
340700	2018	铜陵	0.361968	0	1	0.0386	0.039	0.018	0.0160212	0.264152
340700	2019	铜陵	0.235065	0	1	-0.0174	0.056	0.029	0.0164184	0.265146
340700	2020	铜陵	0.267574	0	1	0.0315	0.057	0.04	0.0167773	0.26614
340800	2010	安庆	0.163691	0	0	0.136	0.014	0.013	0.00288779	0.182564
340800	2011	安庆	0.195133	0	0	0.132	0.016	0.014	0.00264051	0.184451
340800	2012	安庆	0.21771	0	0	0.115	0.018	0.015	0.0025641	0.186734
340800	2013	安庆	0.17258	0	0	0.043	0.02	0.02	0.00286451	0.189127
340800	2014	安庆	0.195766	0	0	0.0927	0.021	0.011	0.0027978	0.192157
340800	2015	安庆	0.170489	0	0	0.074	0.021	0.008	0.00281092	0.194567
340800	2016	安庆	0.158065	0	0	0.08	0.023	0.008	0.00275305	0.232079
340800	2017	安庆	0.283166	0	1	0.079	0.026	0.008	0.00254122	0.234463
340800	2018	安庆	0.317893	0	1	0.078	0.025	0.009	0.00141552	0.239072
340800	2019	安庆	0.483114	0	1	0.07	0.024	0.009	0.00145253	0.24189
340800	2020	安庆	0.560451	0	1	0.04	0.024	0.009	0.00149153	0.244698
341000	2010	黄山	1.04809	0	0	0.131	0.021	0.039	0.0010627	0.246606
341000	2011	黄山	0.779025	0	0	0.125	0.022	0.036	0.00102564	0.249291
341000	2012	黄山	0.757476	0	0	0.116	0.023	0.033	0.00193798	0.253428
341000	2013	黄山	0.678561	0	0	0.1067	0.023	0.033	0.0017094	0.256038
341000	2014	黄山	1.0139	0	0	0.0758	0.024	0.034	0	0.258294
341000	2015	黄山	0.930023	0	0	0.061	0.023	0.019	-0.000964159	0.261087
341000	2016	黄山	0.75322	0	1	0.0776	0.023	0.018	-0.000964159	0.263311
341000	2017	黄山	1.00956	0	1	0.0773	0.029	0.019	-0.000964159	0.266081
341000	2018	黄山	1.00929	0	1	0.077	0.032	0.02	-0.000964159	0.267047
341000	2019	黄山	1.0024	0	1	0.0774	0.031	0.018	-0.000964159	0.269799
341000	2020	黄山	1.06012	0	1	0.0275	0.032	0.016	-0.000964159	0.27255
341100	2010	滁州	0.228717	1	0	0.156	0.006	0.021	0.0190476	0.223114
341100	2011	滁州	0.268748	1	0	0.14	0.01	0.028	0.0164894	0.22537
341100	2012	滁州	0.259662	1	0	0.1308	0.014	0.035	0.0156413	0.229064
341100	2013	滁州	0.235112	1	0	0.1189	0.014	0.041	0.00533808	0.233704
341100	2014	滁州	0.28366	1	0	0.094	0.017	0.047	0.00479219	0.236966
341100	2015	滁州	0.29881	1	0	0.099	0.021	0.051	0.00458947	0.240569
341100	2016	滁州	0.287207	1	0	0.092	0.023	0.053	0.00441393	0.241233
341100	2017	滁州	0.328957	1	1	0.0915	0.028	0.051	0.00444072	0.244515
341100	2018	滁州	0.403458	1	1	0.091	0.027	0.051	0.00331834	0.247797
341100	2019	滁州	1.00445	1	1	0.097	0.031	0.035	0.00632058	0.250527
341100	2020	滁州	1.03663	1	1	0.0435	0.033	0.019	0.00897671	0.253246
341200	2010	阜阳	0.279348	1	0	0.1364	0.005	0.003	0.0549639	0.125801
341200	2011	阜阳	0.267492	1	0	0.1203	0.006	0.005	0.0698132	0.12676
341200	2012	阜阳	0.272399	1	0	0.1169	0.007	0.007	0.0429344	0.127688
341200	2013	阜阳	0.26619	1	0	0.1039	0.006	0.008	0.0475051	0.128665
341200	2014	阜阳	0.334826	1	0	0.0865	0.005	0.009	0.0376672	0.131491
341200	2015	阜阳	0.292961	1	0	0.095	0.009	0.009	0.0308598	0.135223
341200	2016	阜阳	0.275421	1	0	0.09	0.011	0.01	0.0268448	0.135339
341200	2017	阜阳	0.305047	1	1	0.0925	0.011	0.009	0.0248811	0.136888
341200	2018	阜阳	0.37791	1	1	0.095	0.009	0.015	0.0205149	0.139318
341200	2019	阜阳	1.01598	1	1	0.09	0.011	0.012	0.0184093	0.141086
341200	2020	阜阳	1.00879	1	1	0.038	0.011	0.009	0.0166198	0.142835
341300	2010	宿州	0.209886	1	0	0.131	0.008	0.02	0.14195	0.138038
341300	2011	宿州	0.255861	1	0	0.137	0.007	0.023	0.129929	0.141442
341300	2012	宿州	0.26445	1	0	0.125	0.006	0.026	0.123997	0.145757
341300	2013	宿州	0.254101	1	0	0.1086	0.006	0.03	0.0750469	0.152937
341300	2014	宿州	0.288661	1	0	0.097	0.009	0.032	0.0546589	0.157792
341300	2015	宿州	0.263042	1	0	0.0889	0.008	0.034	0.0379085	0.160937
341300	2016	宿州	0.271864	1	0	0.091	0.02	0.036	0.0348387	0.164694
341300	2017	宿州	0.32281	1	1	0.088	0.011	0.036	0.0324004	0.16904
341300	2018	宿州	0.374698	1	1	0.085	0.012	0.037	0.0262774	0.173623
341300	2019	宿州	0.447383	1	1	0.087	0.008	0.034	0.0171763	0.178191
341300	2020	宿州	0.486972	1	1	0.0385	0.012	0.031	0.00767696	0.182747
341500	2010	六安	0.257167	1	0	0.137	0.004	0.015	0.00135318	0.145441
341500	2011	六安	0.271899	1	0	0.123	0.007	0.018	0.00148958	0.147139
341500	2012	六安	0.289963	1	0	0.11	0.01	0.021	0.00253783	0.149669
341500	2013	六安	0.251014	1	0	0.1002	0.009	0.019	0.00358562	0.150984
341500	2014	六安	0.372745	1	0	0.079	0.01	0.02	0.0146272	0.152824
341500	2015	六安	0.261702	1	0	0.0693	0.009	0.024	0.00767895	0.156061
341500	2016	六安	0.278449	1	0	0.072	0.013	0.023	0.008675	0.194055
341500	2017	六安	0.300792	1	1	0.0742	0.025	0.025	0.00729178	0.196956
341500	2018	六安	0.268263	1	1	0.0764	0.026	0.026	0.00534056	0.199847
341500	2019	六安	0.31872	1	1	0.0844	0.024	0.023	0.00532806	0.202386
341500	2020	六安	0.328467	1	1	0.041	0.016	0.02	0.00531596	0.204907
341600	2010	亳州	0.199716	1	0	0.138	0.007	0.024	0.0429372	0.113456
341600	2011	亳州	0.219208	1	0	0.129	0.006	0.028	0.0513906	0.115376
341600	2012	亳州	0.235052	1	0	0.119	0.005	0.032	0.0529649	0.116324
341600	2013	亳州	0.230839	1	0	0.1054	0.007	0.037	0.0411951	0.115042
341600	2014	亳州	0.267184	1	0	0.078	0.006	0.041	0.0478758	0.117213
341600	2015	亳州	0.3099	1	0	0.091	0.01	0.043	0.0236904	0.119553
341600	2016	亳州	0.319612	1	1	0.089	0.01	0.046	0.0163914	0.119722
341600	2017	亳州	0.414005	1	1	0.095	0.017	0.046	0.0145461	0.121367
341600	2018	亳州	0.473956	1	1	0.101	0.015	0.047	0.0213528	0.122618
341600	2019	亳州	1.00646	1	1	0.0944	0.015	0.038	0.00881404	0.123846
341600	2020	亳州	1.03099	1	1	0.0406	0.014	0.029	-0.000964159	0.125052
341700	2010	池州	0.169426	0	0	0.161	0.011	0.03	0.015493	0.177427
341700	2011	池州	0.174385	0	0	0.1296	0.012	0.031	0.00992556	0.178501
341700	2012	池州	0.173005	0	0	0.123	0.013	0.032	0.0102041	0.180049
341700	2013	池州	0.151294	0	0	0.1073	0.014	0.035	0.0093633	0.182149
341700	2014	池州	0.16691	0	0	0.0918	0.012	0.036	0.0129441	0.185741
341700	2015	池州	0.230475	0	0	0.085	0.013	0.04	0.0103583	0.186684
341700	2016	池州	0.206519	0	1	0.0813	0.012	0.041	0.0085685	0.188333
341700	2017	池州	0.228982	0	1	0.06895	0.009	0.042	0.0126655	0.190432
341700	2018	池州	0.285824	0	1	0.0566	0.017	0.038	0.0122629	0.192531
341700	2019	池州	0.306455	0	1	0.079	0.015	0.033	0.0133798	0.19463
341700	2020	池州	0.348856	0	1	0.0395	0.015	0.028	0.0145867	0.196728
341800	2010	宣城	0.346506	1	0	0.15	0.03	0.024	0.000810373	0.183755
341800	2011	宣城	0.347108	1	0	0.134	0.03	0.03	0.00775194	0.185934
341800	2012	宣城	0.391299	1	0	0.126	0.03	0.036	0.00731261	0.188662
341800	2013	宣城	0.282374	1	0	0.1127	0.033	0.042	0.00355177	0.191113
341800	2014	宣城	0.330329	1	0	0.09	0.035	0.046	0.0002457	0.194246
341800	2015	宣城	0.316951	1	0	0.082	0.032	0.051	0.00024933	0.196999
341800	2016	宣城	0.30053	1	0	0.087	0.035	0.054	0.000245534	0.199821
341800	2017	宣城	0.339066	1	1	0.085	0.041	0.053	0.000349243	0.202679
341800	2018	宣城	0.414213	1	1	0.083	0.048	0.056	0.000382519	0.206272
341800	2019	宣城	0.439825	1	1	0.078	0.048	0.053	0.000429307	0.20914
341800	2020	宣城	0.4673	1	1	0.04	0.045	0.05	0.000475873	0.212007
350100	2010	福州	0.283563	1	0	0.142	0.012	0.024	0.00132739	0.462595
350100	2011	福州	0.323947	1	0	0.13	0.014	0.022	0.00991645	0.487727
350100	2012	福州	0.313234	1	0	0.121	0.016	0.02	0.0018092	0.510713
350100	2013	福州	0.317014	1	0	0.1091	0.016	0.019	0.000770578	0.537925
350100	2014	福州	0.34138	1	0	0.101	0.016	0.018	0.000791049	0.549044
350100	2015	福州	0.336452	1	1	0.096	0.014	0.019	0.000761473	0.57269
350100	2016	福州	0.407768	1	1	0.085	0.014	0.019	0.000752422	0.591601
350100	2017	福州	0.482011	1	1	0.0855	0.021	0.013	0.000604641	0.612366
350100	2018	福州	0.504578	1	1	0.086	0.031	0.007	0.000476385	0.629175
350100	2019	福州	0.68631	1	1	0.079	0.03	0.007	0.000204321	0.648239
350100	2020	福州	0.7245	1	1	0.0511	0.046	0.007	-6.77417e-05	0.666932
350200	2010	厦门	0.352815	1	0	0.151	0.032	0.052	0.000104899	0.707064
350200	2011	厦门	0.387536	1	0	0.151	0.031	0.044	0.000180995	0.711495
350200	2012	厦门	0.356785	1	0	0.121	0.03	0.036	0.00016942	0.713777
350200	2013	厦门	0.369796	1	0	0.0714	0.032	0.038	0.000153539	0.714837
350200	2014	厦门	0.373246	1	0	0.092	0.032	0.037	2.24036e-05	0.713373
350200	2015	厦门	0.380564	1	0	0.072	0.029	0.038	2.19348e-05	0.708122
350200	2016	厦门	0.433637	1	1	0.079	0.028	0.039	2.15595e-05	0.696561
350200	2017	厦门	0.503	1	1	0.078	0.03	0.0315	1.36992e-05	0.685541
350200	2018	厦门	0.545558	1	1	0.077	0.032	0.024	1.28542e-05	0.669877
350200	2019	厦门	0.751618	1	1	0.079	0.042	0.023	1.57601e-05	0.640613
350200	2020	厦门	1.03074	1	1	0.057	0.042	0.022	1.86659e-05	0.615125
350300	2010	莆田	0.185733	0	0	0.153	0.014	0.019	0.00416956	0.192372
350300	2011	莆田	0.226531	0	0	0.143	0.015	0.016	0.00499706	0.192802
350300	2012	莆田	0.226201	0	0	0.128	0.016	0.013	0.00429992	0.193319
350300	2013	莆田	0.250258	0	0	0.1165	0.018	0.014	0.00321612	0.192609
350300	2014	莆田	0.263317	0	0	0.1112	0.022	0.014	0.0024869	0.190739
350300	2015	莆田	0.270021	0	0	0.105	0.015	0.014	0.00219316	0.191106
350300	2016	莆田	0.308559	0	1	0.0895	0.012	0.015	0.00194369	0.19
350300	2017	莆田	0.3422	0	1	0.0861	0.014	0.0095	0.00166233	0.189324
350300	2018	莆田	0.363001	0	1	0.0827	0.014	0.004	0.00140051	0.188667
350300	2019	莆田	0.563966	0	1	0.0662	0.01	0.004	0.000177207	0.188544
350300	2020	莆田	0.486955	0	1	0.0328	0.012	0.004	-0.000964159	0.188424
350400	2010	三明	0.131008	1	0	0.132	0.009	0.005	0.0306691	0.35691
350400	2011	三明	0.167099	1	0	0.141	0.013	0.005	0.0479193	0.363753
350400	2012	三明	0.181006	1	0	0.122	0.017	0.005	0.0450949	0.370387
350400	2013	三明	0.189551	1	0	0.1033	0.018	0.005	0.0432073	0.372244
350400	2014	三明	0.201276	1	0	0.0957	0.02	0.005	0.0405349	0.372465
350400	2015	三明	0.207386	1	0	0.0847	0.019	0.006	0.0389886	0.379734
350400	2016	三明	0.225645	1	1	0.078	0.017	0.006	0.032066	0.383275
350400	2017	三明	0.268085	1	1	0.07675	0.016	0.0035	0.0279215	0.389271
350400	2018	三明	0.29994	1	1	0.0755	0.012	0.001	0.0235938	0.395225
350400	2019	三明	0.339923	1	1	0.08	0.01	0.001	0.0259807	0.402526
350400	2020	三明	0.319908	1	1	0.041	0.007	0.001	0.0283372	0.409827
350500	2010	泉州	0.337641	1	0	0.128	0.025	0.03	0.00837026	0.28704
350500	2011	泉州	0.413983	1	0	0.135	0.023	0.024	0.009428	0.286657
350500	2012	泉州	0.430107	1	0	0.1226	0.021	0.018	0.00497456	0.286497
350500	2013	泉州	0.438006	1	0	0.104	0.022	0.017	0.00305418	0.283653
350500	2014	泉州	0.469058	1	0	0.101	0.022	0.016	0.00299731	0.27995
350500	2015	泉州	0.43371	1	0	0.089	0.023	0.016	0.00279615	0.278843
350500	2016	泉州	0.497025	1	0	0.08	0.022	0.016	0.00266059	0.27726
350500	2017	泉州	0.652677	1	1	0.08425	0.023	0.0105	0.00275175	0.274057
350500	2018	泉州	0.726602	1	1	0.0885	0.023	0.005	0.00100216	0.270596
350500	2019	泉州	1.03534	1	1	0.0795	0.024	0.004	0.00256803	0.269711
350500	2020	泉州	1.01043	1	1	0.0293	0.025	0.003	0.0041339	0.26884
350600	2010	漳州	0.240177	0	0	0.1493	0.014	0.036	0.00648217	0.286506
350600	2011	漳州	0.283403	0	0	0.1474	0.014	0.032	0.00306413	0.286227
350600	2012	漳州	0.278968	0	0	0.1263	0.014	0.028	0.00226151	0.285679
350600	2013	漳州	0.286974	0	0	0.1082	0.015	0.026	0.00118647	0.282983
350600	2014	漳州	0.305316	0	0	0.113	0.016	0.025	0.00115227	0.279855
350600	2015	漳州	0.356812	0	1	0.11	0.013	0.024	0.00271872	0.278601
350600	2016	漳州	0.383036	0	1	0.093	0.012	0.025	0.000821429	0.276693
350600	2017	漳州	0.434287	0	1	0.09	0.018	0.0195	0.000758324	0.274786
350600	2018	漳州	0.491651	0	1	0.087	0.012	0.014	0.0003793	0.272399
350600	2019	漳州	1.04188	0	1	0.065	0.013	0.008	0.00030928	0.27318
350600	2020	漳州	0.616032	0	1	-0.039	0.008	0.002	0.000239261	0.273958
350700	2010	南平	0.115948	1	0	0.117	0.011	0.006	0.00892099	0.343294
350700	2011	南平	0.124331	1	0	0.122	0.011	0.006	0.0071799	0.345086
350700	2012	南平	0.136043	1	0	0.11	0.011	0.006	0.00658915	0.345779
350700	2013	南平	0.141275	1	0	0.1094	0.01	0.006	0.00659522	0.344715
350700	2014	南平	0.1523	1	0	0.096	0.01	0.006	0.00628212	0.342481
350700	2015	南平	0.177504	1	1	0.091	0.008	0.007	0.00552063	0.342994
350700	2016	南平	0.181545	1	1	0.068	0.007	0.007	0.00587092	0.342991
350700	2017	南平	0.229423	1	1	0.067	0.011	0.0045	0.00679684	0.346364
350700	2018	南平	0.26455	1	1	0.066	0.012	0.002	0.00506205	0.3465
350700	2019	南平	0.330698	1	1	0.0595	0.011	0.003	0.00137695	0.349906
350700	2020	南平	0.285015	1	1	0.003	0.01	0.004	-0.000964159	0.353354
350800	2010	龙岩	0.197616	1	0	0.1389	0.012	0.009	0.0697218	0.279861
350800	2011	龙岩	0.249469	1	0	0.13	0.014	0.009	0.0659884	0.300644
350800	2012	龙岩	0.260536	1	0	0.121	0.016	0.009	0.0734398	0.300504
350800	2013	龙岩	0.245248	1	0	0.0766	0.018	0.009	0.0767671	0.298083
350800	2014	龙岩	0.266245	1	0	0.0974	0.023	0.009	0.0221395	0.296125
350800	2015	龙岩	0.252235	1	0	0.0886	0.022	0.009	0.0198613	0.296335
350800	2016	龙岩	0.270686	1	0	0.081	0.02	0.01	0.0155926	0.294331
350800	2017	龙岩	0.357109	1	1	0.0785	0.028	0.0055	0.0163815	0.29481
350800	2018	龙岩	0.406354	1	1	0.076	0.03	0.001	0.0100899	0.294357
350800	2019	龙岩	0.456509	1	1	0.071	0.042	0.001	0.0104519	0.29761
350800	2020	龙岩	0.473077	1	1	0.0531	0.026	0.001	0.010814	0.300883
350900	2010	宁德	0.211117	0	0	0.15	0.004	0.007	0.00362538	0.316822
350900	2011	宁德	0.270298	0	0	0.152	0.006	0.007	0.00339367	0.325912
350900	2012	宁德	0.320307	0	0	0.126	0.008	0.007	0.00229008	0.333333
350900	2013	宁德	0.306711	0	0	0.1494	0.009	0.007	0.00110148	0.338105
350900	2014	宁德	0.324567	0	0	0.1075	0.006	0.008	3.36859e-05	0.342646
350900	2015	宁德	0.311596	0	0	0.0864	0.005	0.009	3.22508e-05	0.355296
350900	2016	宁德	0.313891	0	1	0.0745	0.007	0.009	3.17339e-05	0.361534
350900	2017	宁德	0.31394	0	1	0.078	0.009	0.005	3.15418e-05	0.371937
350900	2018	宁德	0.384127	0	1	0.0815	0.023	0.001	3.6985e-05	0.378079
350900	2019	宁德	1.00453	0	1	0.092	0.03	0.001	3.64884e-05	0.385197
350900	2020	宁德	1.01694	0	1	0.06	0.033	0.001	3.60049e-05	0.392235
360100	2010	南昌	0.280294	0	0	0.14	0.011	0.054	0.000235884	0.465824
360100	2011	南昌	0.323071	0	0	0.13	0.012	0.055	0.000218747	0.464079
360100	2012	南昌	0.398869	0	0	0.125	0.013	0.056	0.000207814	0.462217
360100	2013	南昌	0.358678	0	0	0.1118	0.013	0.055	0.000250878	0.461008
360100	2014	南昌	0.452054	0	0	0.098	0.017	0.054	0.000253896	0.455013
360100	2015	南昌	0.520035	0	0	0.096	0.015	0.042	0.000223896	0.453438
360100	2016	南昌	0.582277	0	0	0.09	0.017	0.047	0.000269884	0.451931
360100	2017	南昌	0.583475	0	0	0.0895	0.033	0.0455	0.000157096	0.450971
360100	2018	南昌	0.746085	0	0	0.089	0.036	0.044	3.40347e-05	0.445789
360100	2019	南昌	0.678366	0	0	0.08	0.041	0.046	3.99709e-05	0.443209
360100	2020	南昌	1.08123	0	0	0.036	0.044	0.048	4.52301e-05	0.440667
360200	2010	景德镇	0.23522	0	0	0.151	0.008	0.004	0.0349771	0.359279
360200	2011	景德镇	0.25208	0	0	0.121	0.008	0.008	0.0457143	0.343925
360200	2012	景德镇	0.350811	0	0	0.116	0.008	0.012	0.0462098	0.327534
360200	2013	景德镇	0.293448	0	0	0.0828	0.008	0.013	0.0321942	0.316236
360200	2014	景德镇	0.279414	0	0	0.088	0.008	0.013	0.0269031	0.30143
360200	2015	景德镇	0.260595	0	0	0.086	0.015	0.014	0.0261445	0.291309
360200	2016	景德镇	0.275849	0	0	0.086	0.011	0.015	0.0182933	0.275503
360200	2017	景德镇	0.245654	0	0	0.084	0.021	0.016	0.0117529	0.263609
360200	2018	景德镇	0.233131	0	0	0.082	0.013	0.017	0.00920543	0.250235
360200	2019	景德镇	0.336585	0	0	0.078	0.02	0.018	0.00840336	0.237018
360200	2020	景德镇	0.396038	0	0	0.037	0.022	0.019	0.00760129	0.223953
360300	2010	萍乡	0.118495	0	0	0.137	0.01	0.017	0.178597	0.314264
360300	2011	萍乡	0.142737	0	0	0.143	0.011	0.018	0.163726	0.314293
360300	2012	萍乡	0.162938	0	0	0.118	0.012	0.019	0.194759	0.314501
360300	2013	萍乡	0.156719	0	0	0.089	0.016	0.02	0.101678	0.316167
360300	2014	萍乡	0.179524	0	0	0.086	0.019	0.02	0.0860029	0.312361
360300	2015	萍乡	0.182472	0	0	0.089	0.021	0.021	0.0819147	0.31567
360300	2016	萍乡	0.207589	0	0	0.091	0.022	0.022	0.0609826	0.31655
360300	2017	萍乡	0.207379	0	0	0.089	0.024	0.024	0.0525199	0.32005
360300	2018	萍乡	0.184818	0	0	0.087	0.027	0.026	0.0436191	0.32355
360300	2019	萍乡	0.165529	0	0	0.075	0.026	0.032	0.0472118	0.32705
360300	2020	萍乡	0.200197	0	0	0.036	0.028	0.038	0.0508311	0.33055
360400	2010	九江	0.267566	0	0	0.143	0.004	0.036	0.00706922	0.283545
360400	2011	九江	0.363634	0	0	0.132	0.005	0.04	0.00837351	0.289053
360400	2012	九江	0.376354	0	0	0.12	0.006	0.044	0.0100191	0.293472
360400	2013	九江	0.310888	0	0	0.1279	0.011	0.048	0.00823917	0.301712
360400	2014	九江	0.356594	0	0	0.103	0.012	0.05	0.00807605	0.306646
360400	2015	九江	0.329618	0	0	0.0965	0.012	0.053	0.008289	0.312395
360400	2016	九江	0.358325	0	0	0.0937	0.013	0.057	0.00643308	0.318115
360400	2017	九江	0.396732	0	0	0.09025	0.014	0.055	0.00589917	0.325885
360400	2018	九江	0.39805	0	0	0.0868	0.021	0.053	0.00526818	0.33174
360400	2019	九江	0.477011	0	0	0.0837	0.027	0.052	0.00580271	0.338171
360400	2020	九江	0.596012	0	0	0.038	0.024	0.051	0.00633724	0.344554
360500	2010	新余	0.242964	0	0	0.156	0.015	0.057	0.0377358	0.359631
360500	2011	新余	0.224508	0	0	0.133	0.013	0.049	0.0322896	0.361055
360500	2012	新余	0.320211	0	0	0.103	0.011	0.041	0.0457746	0.36332
360500	2013	新余	0.235039	0	0	0.0178	0.016	0.023	0.0209205	0.365844
360500	2014	新余	0.209566	0	0	0.088	0.014	0.024	0.0206112	0.368929
360500	2015	新余	0.214013	0	0	0.085	0.017	0.024	0.0164658	0.370709
360500	2016	新余	0.233068	0	0	0.086	0.017	0.026	0.0112344	0.374677
360500	2017	新余	0.242052	0	0	0.0845	0.016	0.0285	0.00856468	0.386311
360500	2018	新余	0.203157	0	0	0.083	0.018	0.031	0.00787947	0.3824
360500	2019	新余	0.201511	0	0	0.076	0.017	0.036	0.0108833	0.38776
360500	2020	新余	0.229866	0	0	0.035	0.019	0.041	0.0133951	0.39312
360600	2010	鹰潭	0.291523	0	0	0.141	0.005	0.022	0.00198216	0.277805
360600	2011	鹰潭	0.330588	0	0	0.123	0.006	0.022	0.00195886	0.277541
360600	2012	鹰潭	0.401362	0	0	0.124	0.007	0.022	0.00195503	0.272984
360600	2013	鹰潭	0.410296	0	0	0.1479	0.018	0.022	0.00572676	0.271371
360600	2014	鹰潭	0.468918	0	0	0.097	0.02	0.022	0.00718907	0.266588
360600	2015	鹰潭	1.02058	0	0	0.085	0.023	0.023	0.00540541	0.265755
360600	2016	鹰潭	0.559098	0	0	0.088	0.022	0.025	0.00590872	0.264141
360600	2017	鹰潭	0.607029	0	0	0.0875	0.041	0.0255	0.00561027	0.264062
360600	2018	鹰潭	0.464633	0	0	0.087	0.042	0.026	0.00267397	0.261938
360600	2019	鹰潭	0.599174	0	0	0.081	0.066	0.025	0.0026956	0.26186
360600	2020	鹰潭	0.730652	0	0	0.04	0.039	0.024	0.00271992	0.261783
360700	2010	赣州	0.287841	0	0	0.138	0.004	0.047	0.0313457	0.213696
360700	2011	赣州	0.336049	0	0	0.125	0.004	0.045	0.028216	0.215801
360700	2012	赣州	0.383073	0	0	0.119	0.004	0.043	0.0254307	0.218474
360700	2013	赣州	0.33092	0	0	0.1093	0.009	0.041	0.0233757	0.222671
360700	2014	赣州	0.330144	0	0	0.1	0.011	0.041	0.0192193	0.22117
360700	2015	赣州	0.321662	0	0	0.096	0.014	0.043	0.0180386	0.224155
360700	2016	赣州	0.391198	0	0	0.095	0.019	0.046	0.0184518	0.226179
360700	2017	赣州	0.469752	0	0	0.09405	0.024	0.0445	0.013223	0.229887
360700	2018	赣州	0.432579	0	0	0.0931	0.026	0.043	0.0109654	0.23262
360700	2019	赣州	0.505493	0	0	0.0854	0.027	0.04	0.00913476	0.236511
360700	2020	赣州	0.669519	0	0	0.042	0.03	0.037	0.00744379	0.240386
360800	2010	吉安	0.284771	0	0	0.142	0.005	0.039	0.0282878	0.238728
360800	2011	吉安	0.302133	0	0	0.128	0.005	0.037	0.0232346	0.243381
360800	2012	吉安	0.369706	0	0	0.113	0.005	0.035	0.0205599	0.249219
360800	2013	吉安	0.314276	0	0	0.1169	0.019	0.038	0.00933489	0.255117
360800	2014	吉安	0.333035	0	0	0.102	0.021	0.039	0.00839915	0.253997
360800	2015	吉安	0.3225	0	0	0.092	0.021	0.041	0.00858873	0.259597
360800	2016	吉安	0.362772	0	0	0.092	0.019	0.044	0.00619037	0.264636
360800	2017	吉安	0.470291	0	0	0.0904	0.02	0.0445	0.00501352	0.271418
360800	2018	吉安	0.485172	0	0	0.0888	0.024	0.045	0.00249729	0.277143
360800	2019	吉安	0.66441	0	0	0.081	0.024	0.042	0.00217279	0.283852
360800	2020	吉安	1.02831	0	0	0.04	0.026	0.039	0.00191268	0.290536
360900	2010	宜春	1.03805	0	0	0.141	0.007	0.028	0.0951193	0.263581
360900	2011	宜春	0.34551	0	0	0.128	0.007	0.026	0.0783681	0.261792
360900	2012	宜春	0.465854	0	0	0.116	0.007	0.024	0.0825611	0.261316
360900	2013	宜春	0.343467	0	0	0.1118	0.012	0.024	0.0666352	0.261391
360900	2014	宜春	0.35164	0	0	0.1	0.017	0.024	0.0585908	0.255977
360900	2015	宜春	0.327405	0	0	0.095	0.02	0.025	0.0504661	0.257643
360900	2016	宜春	0.360006	0	0	0.09	0.023	0.026	0.0373263	0.257741
360900	2017	宜春	0.409231	0	0	0.0855	0.035	0.026	0.0336191	0.259983
360900	2018	宜春	0.418923	0	0	0.081	0.042	0.026	0.0197553	0.260926
360900	2019	宜春	0.720454	0	0	0.076	0.041	0.023	0.0169205	0.263593
360900	2020	宜春	1.02389	0	0	0.037	0.039	0.02	0.0140857	0.266269
361000	2010	抚州	0.260838	0	0	0.1501	0.003	0.015	0.00472367	0.243093
361000	2011	抚州	0.268989	0	0	0.1245	0.006	0.015	0.00627353	0.242233
361000	2012	抚州	0.286969	0	0	0.108	0.009	0.015	0.00638012	0.2427
361000	2013	抚州	0.244609	0	0	0.1401	0.011	0.015	0.00655738	0.245472
361000	2014	抚州	0.273495	0	0	0.098	0.012	0.015	0.00635377	0.244678
361000	2015	抚州	0.269906	0	0	0.092	0.017	0.022	0.00492851	0.265979
361000	2016	抚州	0.291634	0	0	0.088	0.018	0.023	0.00482579	0.268828
361000	2017	抚州	0.325185	0	0	0.084	0.022	0.0205	0.00455269	0.253828
361000	2018	抚州	0.37945	0	0	0.08	0.026	0.018	0.00266479	0.256944
361000	2019	抚州	0.436267	0	0	0.079	0.027	0.019	0.00276002	0.260046
361000	2020	抚州	0.563849	0	0	0.037	0.03	0.02	0.00284593	0.263134
361100	2010	上饶	0.337181	0	0	0.148	0.007	0.036	0.0183578	0.191739
361100	2011	上饶	0.369096	0	0	0.1308	0.006	0.035	0.0134788	0.194628
361100	2012	上饶	0.566046	0	0	0.115	0.005	0.034	0.015381	0.197383
361100	2013	上饶	0.418243	0	0	0.1074	0.008	0.033	0.0153703	0.202883
361100	2014	上饶	0.546737	0	0	0.099	0.011	0.033	0.0123915	0.204618
361100	2015	上饶	0.419648	0	0	0.095	0.012	0.036	0.0116126	0.209517
361100	2016	上饶	0.432561	0	0	0.09	0.01	0.038	0.0255175	0.212673
361100	2017	上饶	0.412342	0	0	0.09	0.011	0.0375	0.00769	0.217586
361100	2018	上饶	0.375771	0	0	0.09	0.015	0.037	0.00710134	0.221077
361100	2019	上饶	0.409731	0	0	0.077	0.019	0.037	0.00664923	0.225082
361100	2020	上饶	0.489187	0	0	0.041	0.02	0.037	0.00622574	0.229046
370100	2010	济南	0.204735	0	0	0.1265	0.016	0.026	0.0144757	0.615829
370100	2011	济南	0.229186	0	0	0.106	0.019	0.021	0.00796454	0.627036
370100	2012	济南	0.25316	0	0	0.095	0.022	0.016	0.00706964	0.638066
370100	2013	济南	0.255976	0	0	0.0888	0.021	0.016	0.00540248	0.647416
370100	2014	济南	0.26526	0	0	0.0876	0.017	0.015	0.00444944	0.652204
370100	2015	济南	0.284464	0	0	0.0806	0.017	0.016	0.00225936	0.661244
370100	2016	济南	0.286001	0	1	0.0776	0.016	0.017	0.00211924	0.66684
370100	2017	济南	0.312399	0	1	0.0758	0.015	0.018	0.00160812	0.668416
370100	2018	济南	0.371175	0	1	0.074	0.021	0.023	0.00092185	0.668918
370100	2019	济南	0.481425	0	1	0.07	0.036	0.016	0.00725439	0.561054
370100	2020	济南	0.528856	0	1	0.0485	0.031	0.009	0.012315	0.485618
370200	2010	青岛	0.250736	1	0	0.129	0.027	0.03	0.00161147	0.65874
370200	2011	青岛	0.274542	1	0	0.117	0.025	0.035	0.000700716	0.671007
370200	2012	青岛	0.301602	1	0	0.106	0.023	0.04	0.000775074	0.682796
370200	2013	青岛	0.267586	1	0	0.0965	0.026	0.043	0.000815716	0.69368
370200	2014	青岛	0.338442	1	0	0.08	0.025	0.043	0.000786069	0.701922
370200	2015	青岛	0.359713	1	1	0.081	0.023	0.045	0.000719444	0.714018
370200	2016	青岛	0.412793	1	1	0.079	0.018	0.046	0.000502032	0.721062
370200	2017	青岛	0.4429	1	1	0.0765	0.028	0.047	0.000445575	0.724259
370200	2018	青岛	0.514442	1	1	0.074	0.029	0.032	0.00029666	0.724694
370200	2019	青岛	0.46522	1	1	0.065	0.042	0.034	8.86543e-05	0.726859
370200	2020	青岛	0.577819	1	1	0.037	0.03	0.036	-0.000119352	0.728957
370300	2010	淄博	0.272006	0	0	0.1371	0.023	0.009	0.0709288	0.562317
370300	2011	淄博	0.27494	0	0	0.12	0.025	0.009	0.0668056	0.592662
370300	2012	淄博	0.290172	0	0	0.105	0.027	0.009	0.0646078	0.625065
370300	2013	淄博	0.278237	0	0	0.0686	0.029	0.009	0.0472894	0.654855
370300	2014	淄博	0.272354	0	0	0.074	0.024	0.008	0.044584	0.682664
370300	2015	淄博	0.273582	0	0	0.0706	0.026	0.009	0.0372857	0.711941
370300	2016	淄博	0.289847	0	1	0.077	0.025	0.01	0.034202	0.73963
370300	2017	淄博	0.305269	0	1	0.0688	0.022	0.01	0.00776545	0.769492
370300	2018	淄博	0.342299	0	1	0.0606	0.023	0.012	0.00865306	0.799217
370300	2019	淄博	0.270321	0	1	0.0353	0.031	0.006	0.0101817	0.830714
370300	2020	淄博	0.298888	0	1	0.025	0.02	0	0.0121252	0.862212
370400	2010	枣庄	0.203444	0	0	0.126	0.012	0.005	0.269424	0.403984
370400	2011	枣庄	0.219399	0	0	0.1085	0.011	0.005	0.265038	0.423389
370400	2012	枣庄	0.227242	0	0	0.107	0.01	0.005	0.263005	0.445365
370400	2013	枣庄	0.225224	0	0	0.075	0.009	0.005	0.189443	0.466566
370400	2014	枣庄	0.266552	0	0	0.0897	0.009	0.003	0.189022	0.482656
370400	2015	枣庄	0.287117	0	0	0.0707	0.005	0.003	0.17566	0.496898
370400	2016	枣庄	0.279667	0	1	0.0715	0.007	0.003	0.163051	0.512228
370400	2017	枣庄	0.295593	0	1	0.05725	0.009	0.003	0.160315	0.527464
370400	2018	枣庄	0.31013	0	1	0.043	0.011	0.003	0.0978872	0.54234
370400	2019	枣庄	0.22123	0	1	0.036	0.014	0.006	0.0693413	0.562123
370400	2020	枣庄	0.236722	0	1	0.0295	0.01	0.009	0.0407954	0.581812
370500	2010	东营	0.219951	0	0	0.134	0.009	0.003	0.305486	0.453292
370500	2011	东营	0.237065	0	0	0.127	0.012	0.003	0.330801	0.458118
370500	2012	东营	0.262757	0	0	0.121	0.015	0.003	0.295745	0.466954
370500	2013	东营	0.315599	0	0	0.0832	0.022	0.004	0.284836	0.470749
370500	2014	东营	0.30035	0	0	0.1	0.022	0.004	0.280786	0.472977
370500	2015	东营	0.287896	0	0	0.069	0.01	0.004	0.290903	0.476603
370500	2016	东营	0.283448	0	1	0.07	0.011	0.004	0.271227	0.478031
370500	2017	东营	0.335216	0	1	0.0575	0.023	0.004	0.26232	0.480359
370500	2018	东营	0.395789	0	1	0.045	0.015	0.003	0.261862	0.48264
370500	2019	东营	0.258652	0	1	0.042	0.019	0.006	0.2441	0.487323
370500	2020	东营	0.282935	0	1	0.038	0.019	0.009	0.226578	0.49196
370600	2010	烟台	0.284711	1	0	0.141	0.034	0.019	0.0517356	0.47188
370600	2011	烟台	0.299716	1	0	0.121	0.031	0.018	0.0587902	0.474609
370600	2012	烟台	0.311013	1	0	0.1031	0.028	0.017	0.0602847	0.478917
370600	2013	烟台	0.306048	1	0	0.063	0.027	0.018	0.04401	0.481465
370600	2014	烟台	0.309568	1	0	0.0905	0.029	0.018	0.0417331	0.483043
370600	2015	烟台	0.314338	1	1	0.0837	0.029	0.019	0.0401703	0.486331
370600	2016	烟台	0.325601	1	1	0.0806	0.034	0.02	0.0386619	0.488244
370600	2017	烟台	0.349379	1	1	0.0723	0.034	0.02	0.0381767	0.492187
370600	2018	烟台	0.403542	1	1	0.064	0.038	0.023	0.0372811	0.495382
370600	2019	烟台	0.358905	1	1	0.055	0.039	0.017	0.0189279	0.499341
370600	2020	烟台	0.425359	1	1	0.036	0.035	0.011	0.000574678	0.503313
370700	2010	潍坊	0.187737	1	0	0.133	0.022	0.014	0.0156778	0.399597
370700	2011	潍坊	0.175701	1	0	0.11	0.026	0.013	0.0155704	0.403794
370700	2012	潍坊	0.256227	1	0	0.106	0.03	0.012	0.0158901	0.409125
370700	2013	潍坊	0.25353	1	0	0.1018	0.031	0.011	0.00431453	0.413173
370700	2014	潍坊	0.265648	1	0	0.091	0.025	0.074	0.00406268	0.416526
370700	2015	潍坊	0.196933	1	0	0.083	0.023	0.012	0.00394144	0.419834
370700	2016	潍坊	0.139391	1	0	0.08	0.026	0.014	0.00351033	0.42222
370700	2017	潍坊	0.146392	1	1	0.0725	0.029	0.013	0.00166855	0.424703
370700	2018	潍坊	0.273701	1	1	0.065	0.027	0.014	0.00145903	0.427615
370700	2019	潍坊	0.222969	1	1	0.037	0.028	0.008	0.0014197	0.431427
370700	2020	潍坊	0.24941	1	1	0.0355	0.028	0.002	0.00138	0.435206
370800	2010	济宁	0.214771	0	0	0.129	0.019	0.017	0.262808	0.281449
370800	2011	济宁	0.257865	0	0	0.108	0.019	0.016	0.270085	0.286482
370800	2012	济宁	0.282895	0	0	0.11	0.019	0.015	0.259081	0.292799
370800	2013	济宁	0.280379	0	0	0.0979	0.018	0.015	0.224583	0.298903
370800	2014	济宁	0.286278	0	0	0.096	0.017	0.014	0.220061	0.300884
370800	2015	济宁	0.295001	0	0	0.0838	0.016	0.014	0.214078	0.30454
370800	2016	济宁	0.318505	0	0	0.0796	0.014	0.008	0.204039	0.307705
370800	2017	济宁	0.321084	0	1	0.0686	0.013	0.009	0.206607	0.311359
370800	2018	济宁	0.360658	0	1	0.0576	0.012	0.003	0.191316	0.314602
370800	2019	济宁	0.27953	0	1	0.0383	0.013	0.007	0.135683	0.319564
370800	2020	济宁	0.313909	0	1	0.0355	0.011	0.011	0.0641148	0.324493
370900	2010	泰安	0.278371	0	0	0.137	0.012	0.002	0.198686	0.282508
370900	2011	泰安	0.255137	0	0	0.1148	0.013	0.003	0.152114	0.281323
370900	2012	泰安	0.256074	0	0	0.1069	0.014	0.004	0.184816	0.281696
370900	2013	泰安	0.241063	0	0	0.0957	0.015	0.008	0.163286	0.281818
370900	2014	泰安	0.23172	0	0	0.094	0.014	0.008	0.15713	0.280135
370900	2015	泰安	0.251999	0	0	0.081	0.013	0.01	0.144687	0.278517
370900	2016	泰安	0.254693	0	1	0.072	0.01	0.01	0.112583	0.276977
370900	2017	泰安	0.307248	0	1	0.06435	0.012	0.011	0.1008	0.276077
370900	2018	泰安	0.313751	0	1	0.0567	0.008	0.013	0.0649505	0.275183
370900	2019	泰安	0.204121	0	1	0.0631	0.01	0.012	0.0641101	0.275253
370900	2020	泰安	0.224862	0	1	0.0345	0.008	0.011	0.0632429	0.275323
371000	2010	威海	0.297981	0	0	0.1273	0.028	0.022	0.00275413	0.460707
371000	2011	威海	0.308779	0	0	0.107	0.028	0.022	0.00353544	0.459653
371000	2012	威海	0.331561	0	0	0.094	0.028	0.022	0.00299454	0.459306
371000	2013	威海	0.338305	0	0	0.0906	0.033	0.022	0.00107105	0.458235
371000	2014	威海	0.35028	0	0	0.0981	0.034	0.022	0.000727415	0.45573
371000	2015	威海	0.389414	0	0	0.085	0.036	0.023	0.00076369	0.455113
371000	2016	威海	0.404046	0	1	0.08	0.038	0.025	0.000835037	0.452188
371000	2017	威海	0.453703	0	1	0.074	0.042	0.025	0.00085207	0.451484
371000	2018	威海	0.480009	0	1	0.068	0.035	0.016	0.000477434	0.449027
371000	2019	威海	0.364808	0	1	0.036	0.037	0.028	0	0.448327
371000	2020	威海	0.377156	0	1	0.03	0.021	0.04	-0.000477434	0.447626
371100	2010	日照	0.154197	0	0	0.125	0.01	0.02	0.0057971	0.292442
371100	2011	日照	0.17077	0	0	0.121	0.01	0.02	0.00606909	0.283599
371100	2012	日照	0.171704	0	0	0.118	0.01	0.02	0.00503894	0.276709
371100	2013	日照	0.240283	0	0	0.1091	0.011	0.022	0.000934579	0.26708
371100	2014	日照	0.206393	0	0	0.1	0.012	0.022	0.00106256	0.256005
371100	2015	日照	0.2131	0	0	0.075	0.012	0.022	0.00116129	0.246663
371100	2016	日照	0.235868	0	0	0.081	0.012	0.021	0.000965935	0.235867
371100	2017	日照	0.265569	0	1	0.077	0.018	0.021	0.000285225	0.225395
371100	2018	日照	0.29879	0	1	0.073	0.028	0.006	0.000364504	0.215896
371100	2019	日照	0.155408	0	1	0.072	0.034	0.007	0.000132245	0.207922
371100	2020	日照	0.183466	0	1	0.038	0.031	0.008	-0.000100015	0.2
371200	2010	莱芜	0.159448	0	0	0.12	0.068	0.01	0.0774431	0.419212
371200	2011	莱芜	0.175646	0	0	0.106	0.047	0.011	0.138463	0.423937
371200	2012	莱芜	0.16079	0	0	0.111	0.026	0.012	0.165779	0.432067
371200	2013	莱芜	0.207731	0	0	0.035	0.026	0.011	0.115054	0.437154
371200	2014	莱芜	0.234269	0	0	0.088	0.028	0.005	0.109216	0.438419
371200	2015	莱芜	0.236386	0	0	0.066	0.022	0.013	0.103377	0.442332
371200	2016	莱芜	0.225602	0	1	0.072	0.024	0.014	0.0975388	0.445659
371200	2017	莱芜	0.267528	0	1	0.072	0.017	0.017	0.0917004	0.451318
371200	2018	莱芜	0.307397	0	1	0.072	0.012	0.001	0.0858619	0.456977
371200	2019	莱芜	0.179467	0	1	0.072	0.007	-0.005	0.0800235	0.462636
371200	2020	莱芜	0.159118	0	1	0.072	0.002	-0.005	0.074185	0.468295
371300	2010	临沂	0.211559	1	0	0.129	0.01	0.007	0.0427655	0.197746
371300	2011	临沂	0.22317	1	0	0.12	0.011	0.006	0.0427824	0.198381
371300	2012	临沂	0.226859	1	0	0.118	0.012	0.005	0.0389089	0.200018
371300	2013	临沂	0.212719	1	0	0.1075	0.012	0.006	0.0305729	0.200945
371300	2014	临沂	0.216267	1	0	0.101	0.01	0.006	0.0292643	0.198922
371300	2015	临沂	0.217832	1	0	0.071	0.009	0.002	0.0255107	0.199077
371300	2016	临沂	0.218586	1	0	0.076	0.013	0.004	0.023908	0.19816
371300	2017	临沂	0.218534	1	1	0.0745	0.008	0.003	0.0237198	0.196583
371300	2018	临沂	0.217836	1	1	0.073	0.007	0.003	0.0052439	0.195559
371300	2019	临沂	0.189342	1	1	0.03	0.008	0.006	0.00418975	0.195874
371300	2020	临沂	0.211602	1	1	0.039	0.011	0.009	0.00277851	0.196183
371400	2010	德州	0.184426	0	0	0.129	0.016	0.006	0.00492866	0.340805
371400	2011	德州	0.225067	0	0	0.117	0.015	0.006	0.00519751	0.35434
371400	2012	德州	0.208911	0	0	0.121	0.014	0.006	0.00911271	0.370355
371400	2013	德州	0.219805	0	0	0.1031	0.02	0.005	0.00649009	0.38642
371400	2014	德州	0.214764	0	0	0.1	0.015	0.004	0.00611503	0.400274
371400	2015	德州	0.271901	0	0	0.0756	0.022	0.003	0.00573295	0.414154
371400	2016	德州	0.300714	0	1	0.0717	0.018	0.003	0.00562274	0.426644
371400	2017	德州	0.317842	0	1	0.0693	0.014	0.003	0.00563813	0.441647
371400	2018	德州	0.359953	0	1	0.0669	0.033	0.004	0.00598419	0.455786
371400	2019	德州	0.315372	0	1	0.061	0.026	0.004	0.00206974	0.471352
371400	2020	德州	0.345091	0	1	0.0355	0.019	0.004	-0.000964159	0.486867
371500	2010	聊城	0.206695	1	0	0.132	0.009	0.005	0	0.257728
371500	2011	聊城	0.190169	1	0	0.123	0.012	0.004	0	0.251672
371500	2012	聊城	0.188886	1	0	0.127	0.015	0.003	0	0.252515
371500	2013	聊城	0.191056	1	0	0.1021	0.014	0.004	0	0.248
371500	2014	聊城	0.267891	1	0	0.094	0.013	0.003	0	0.238915
371500	2015	聊城	0.299507	1	0	0.088	0.006	0.001	0	0.231882
371500	2016	聊城	0.308465	1	0	0.073	0.004	0.002	0	0.224897
371500	2017	聊城	0.309347	1	1	0.0635	0.005	0.002	0	0.219406
371500	2018	聊城	0.349669	1	1	0.054	0.003	0.001	0	0.214698
371500	2019	聊城	0.223372	1	1	0.037	0.005	0.002	0	0.211036
371500	2020	聊城	0.26724	1	1	0.028	0.004	0.003	0	0.207396
371600	2010	滨州	0.238787	0	0	0.1349	0.01	0.057	0.00905218	0.410801
371600	2011	滨州	0.270346	0	0	0.1198	0.014	0.037	0.0103291	0.448017
371600	2012	滨州	0.307312	0	0	0.1076	0.018	0.017	0.00861467	0.487976
371600	2013	滨州	0.263947	0	0	0.0845	0.017	0.009	0.00458103	0.527201
371600	2014	滨州	0.24219	0	0	0.0762	0.02	0.01	0.00442066	0.55984
371600	2015	滨州	0.186433	0	0	0.0708	0.017	0.011	0.00511962	0.59578
371600	2016	滨州	0.173555	0	1	0.0718	0.02	0.011	0.00490051	0.630383
371600	2017	滨州	0.175685	0	1	0.04345	0.029	0.007	0.00317718	0.666041
371600	2018	滨州	0.178926	0	1	0.0151	0.03	0.005	0.00336076	0.699572
371600	2019	滨州	0.156036	0	1	0.0412	0.035	0.006	0.00559558	0.736281
371600	2020	滨州	0.169005	0	1	0.0365	0.037	0.007	0.00785703	0.772807
371700	2010	菏泽	0.146452	1	0	0.143	0.005	0	0.0177372	0.183542
371700	2011	菏泽	0.22334	1	0	0.14	0.01	0.003	0.0180451	0.182876
371700	2012	菏泽	0.260609	1	0	0.1302	0.015	0.006	0.0226893	0.185438
371700	2013	菏泽	0.339939	1	0	0.147	0.011	0.007	0.0215483	0.186204
371700	2014	菏泽	0.295726	1	0	0.102	0.012	0.006	0.0246938	0.180759
371700	2015	菏泽	0.320714	1	0	0.093	0.006	0.006	0.0225782	0.179281
371700	2016	菏泽	0.32371	1	1	0.085	0.007	0.006	0.0238633	0.177931
371700	2017	菏泽	0.396693	1	1	0.082	0.004	0.003	0.0254052	0.177988
371700	2018	菏泽	0.470956	1	1	0.079	0.004	0.026	0.0256279	0.177698
371700	2019	菏泽	0.749956	1	1	0.0628	0.003	0.004	0.0189994	0.178275
371700	2020	菏泽	1.01903	1	1	0.0385	0.004	-0.005	0.0123709	0.178851
410100	2010	郑州	0.22706	0	0	0.13	0.014	0.041	0.0660829	0.321485
410100	2011	郑州	0.241162	0	0	0.138	0.018	0.04	0.062564	0.310365
410100	2012	郑州	0.290774	0	0	0.122	0.022	0.039	0.0523328	0.295953
410100	2013	郑州	0.25459	0	0	0.1175	0.021	0.033	0.0404793	0.349603
410100	2014	郑州	0.256367	0	0	0.094	0.016	0.033	0.0343535	0.346801
410100	2015	郑州	0.304668	0	0	0.1	0.016	0.033	0.0303818	0.4061
410100	2016	郑州	0.311676	0	0	0.0847	0.016	0.033	0.025287	0.402721
410100	2017	郑州	0.389019	0	0	0.08385	0.022	0.03	0.0228709	0.40019
410100	2018	郑州	0.464171	0	0	0.083	0.021	0.027	0.0219331	0.394525
410100	2019	郑州	0.536767	0	0	0.0649	0.033	0.026	0.0168248	0.390907
410100	2020	郑州	0.79031	0	0	0.0295	0.04	0.025	0.0117867	0.387433
410200	2010	开封	0.216733	0	0	0.122	0.009	0.015	0	0.187769
410200	2011	开封	0.212037	0	0	0.129	0.01	0.014	0	0.18664
410200	2012	开封	0.244456	0	0	0.1112	0.011	0.013	0	0.18817
410200	2013	开封	0.257387	0	0	0.1296	0.011	0.02	0	0.187055
410200	2014	开封	0.241712	0	0	0.095	0.011	0.02	0	0.18866
410200	2015	开封	0.237115	0	0	0.0942	0.01	0.024	0	0.190488
410200	2016	开封	0.247307	0	0	0.085	0.011	0.006	0	0.190555
410200	2017	开封	0.268634	0	0	0.07735	0.01	0.024	0	0.192379
410200	2018	开封	0.336173	0	0	0.0697	0.012	0.024	0	0.193857
410200	2019	开封	0.515052	0	0	0.072	0.016	0.021	0	0.19533
410200	2020	开封	0.492499	0	0	0.02	0.02	0.018	0	0.196797
410300	2010	洛阳	0.168703	0	0	0.133	0.02	0.042	0.0280045	0.276175
410300	2011	洛阳	0.173182	0	0	0.125	0.02	0.042	0.03002	0.277654
410300	2012	洛阳	0.204745	0	0	0.1	0.02	0.042	0.027846	0.282626
410300	2013	洛阳	0.172757	0	0	0.0535	0.02	0.044	0.0310482	0.294265
410300	2014	洛阳	0.174796	0	0	0.09	0.021	0.045	0.0320539	0.297127
410300	2015	洛阳	0.210877	0	0	0.09	0.019	0.046	0.0280036	0.288283
410300	2016	洛阳	0.212553	0	0	0.086	0.018	0.047	0.0239163	0.289199
410300	2017	洛阳	0.247293	0	0	0.0825	0.025	0.042	0.0185243	0.29346
410300	2018	洛阳	0.209383	0	0	0.079	0.032	0.042	0.0157971	0.296514
410300	2019	洛阳	0.316651	0	0	0.078	0.04	0.04	0.0143135	0.298738
410300	2020	洛阳	0.394993	0	0	0.0295	0.039	0.038	0.0128282	0.300933
410400	2010	平顶山	0.196282	0	0	0.112	0.014	0.01	0.244169	0.248114
410400	2011	平顶山	0.196079	0	0	0.111	0.013	0.013	0.255063	0.247714
410400	2012	平顶山	0.195606	0	0	0.068	0.012	0.016	0.284915	0.253043
410400	2013	平顶山	0.1773	0	0	0.0408	0.012	0.018	0.234083	0.260744
410400	2014	平顶山	0.177511	0	0	0.073	0.012	0.014	0.231803	0.255322
410400	2015	平顶山	0.155706	0	0	0.0666	0.008	0.015	0.224291	0.256682
410400	2016	平顶山	0.140781	0	0	0.0771	0.011	0.016	0.207764	0.257782
410400	2017	平顶山	0.155962	0	0	0.07595	0.012	0.015	0.197956	0.261922
410400	2018	平顶山	0.158139	0	0	0.0748	0.014	0.014	0.209707	0.264211
410400	2019	平顶山	0.163159	0	0	0.075	0.014	0.015	0.197583	0.267877
410400	2020	平顶山	0.221083	0	0	0.0317	0.017	0.016	0.185628	0.271544
410500	2010	安阳	0.129591	0	0	0.135	0.02	0.001	0.0232398	0.221328
410500	2011	安阳	0.129775	0	0	0.122	0.019	0.007	0.0213317	0.220968
410500	2012	安阳	0.138177	0	0	0.074	0.018	0.013	0.0217349	0.223373
410500	2013	安阳	0.141817	0	0	0.0745	0.019	0.014	0.0222028	0.223173
410500	2014	安阳	0.131747	0	0	0.087	0.018	0.015	0.0176255	0.222833
410500	2015	安阳	0.130115	0	0	0.074	0.014	0.016	0.0134012	0.22371
410500	2016	安阳	0.131544	0	0	0.08	0.014	0.016	0.0126457	0.223674
410500	2017	安阳	0.14318	0	0	0.0735	0.014	0.015	0.0114518	0.22742
410500	2018	安阳	0.168941	0	0	0.067	0.013	0.015	0.0114518	0.229346
410500	2019	安阳	0.158762	0	0	0.0268	0.012	0.017	0.0110876	0.231622
410500	2020	安阳	0.195172	0	0	0.0325	0.014	0.019	0.0107235	0.233883
410600	2010	鹤壁	0.15242	0	0	0.134	0.01	0.041	0.268389	0.324715
410600	2011	鹤壁	0.166716	0	0	0.129	0.009	0.046	0.294403	0.326325
410600	2012	鹤壁	0.188874	0	0	0.109	0.008	0.051	0.270931	0.334028
410600	2013	鹤壁	0.192394	0	0	0.1399	0.01	0.056	0.205725	0.333996
410600	2014	鹤壁	0.238401	0	0	0.101	0.011	0.06	0.177937	0.337567
410600	2015	鹤壁	0.241383	0	0	0.08	0.009	0.067	0.157379	0.339398
410600	2016	鹤壁	0.240761	0	0	0.079	0.011	0.07	0.132509	0.342353
410600	2017	鹤壁	0.246659	0	0	0.069	0.014	0.067	0.121368	0.347824
410600	2018	鹤壁	0.266579	0	0	0.059	0.02	0.065	0.14307	0.351228
410600	2019	鹤壁	0.305267	0	0	0.071	0.025	0.061	0.141097	0.356667
410600	2020	鹤壁	0.326283	0	0	0.0195	0.033	0.057	0.139452	0.362105
410700	2010	新乡	0.185038	0	0	0.146	0.014	0.021	0.00875465	0.274252
410700	2011	新乡	0.20774	0	0	0.147	0.013	0.023	0.0130231	0.271935
410700	2012	新乡	0.23187	0	0	0.114	0.012	0.025	0.0147698	0.271491
410700	2013	新乡	0.226915	0	0	0.0903	0.014	0.026	0.01	0.269536
410700	2014	新乡	0.221479	0	0	0.093	0.014	0.028	0.00530467	0.268692
410700	2015	新乡	0.235442	0	0	0.061	0.01	0.03	0.00492769	0.267257
410700	2016	新乡	0.277664	0	0	0.0827	0.016	0.031	0.00563745	0.265186
410700	2017	新乡	0.30912	0	0	0.07705	0.023	0.031	3.27928e-05	0.266244
410700	2018	新乡	0.352539	0	0	0.0714	0.024	0.074	0.00105781	0.26404
410700	2019	新乡	0.446207	0	0	0.0696	0.024	0.029	0.00226662	0.262289
410700	2020	新乡	0.545158	0	0	0.032	0.021	-0.005	0.00371807	0.26058
410800	2010	焦作	0.137475	0	0	0.119	0.024	0.02	0.0938371	0.291316
410800	2011	焦作	0.142359	0	0	0.134	0.022	0.022	0.151178	0.291351
410800	2012	焦作	0.161356	0	0	0.112	0.02	0.024	0.129276	0.295099
410800	2013	焦作	0.159775	0	0	0.1006	0.021	0.024	0.094332	0.296302
410800	2014	焦作	0.16105	0	0	0.0882	0.021	0.024	0.0877605	0.296456
410800	2015	焦作	0.160408	0	0	0.0865	0.015	0.025	0.0792856	0.296384
410800	2016	焦作	0.159936	0	0	0.083	0.015	0.026	0.059267	0.296123
410800	2017	焦作	0.190343	0	0	0.07305	0.015	0.025	0.051622	0.300108
410800	2018	焦作	0.20652	0	0	0.0631	0.016	0.024	0.0702328	0.30008
410800	2019	焦作	0.235059	0	0	0.0796	0.016	0.022	0.0657207	0.301662
410800	2020	焦作	0.229746	0	0	-0.047	0.017	0.02	0.0618611	0.303244
410900	2010	濮阳	0.159764	0	0	0.114	0.012	0.002	0.212603	0.188688
410900	2011	濮阳	0.192267	0	0	0.124	0.012	0.011	0.255149	0.189414
410900	2012	濮阳	0.212307	0	0	0.121	0.012	0.02	0.233036	0.191052
410900	2013	濮阳	0.180447	0	0	0.1422	0.013	0.021	0.184236	0.196669
410900	2014	濮阳	0.192275	0	0	0.1	0.013	0.024	0.136665	0.197055
410900	2015	濮阳	0.219001	0	0	0.094	0.01	0.027	0.127	0.198667
410900	2016	濮阳	0.219279	0	0	0.087	0.01	0.029	0.100499	0.200485
410900	2017	濮阳	0.264934	0	0	0.0725	0.009	0.027	0.0875946	0.204606
410900	2018	濮阳	0.270991	0	0	0.058	0.007	0.027	0.105654	0.206828
410900	2019	濮阳	0.249025	0	0	0.068	0.008	0.03	0.102243	0.210945
410900	2020	濮阳	0.284484	0	0	0.03	0.019	0.033	0.0988452	0.215081
411000	2010	许昌	0.297083	0	0	0.136	0.01	0.014	0.0749913	0.246508
411000	2011	许昌	0.369017	0	0	0.152	0.011	0.015	0.0747635	0.243736
411000	2012	许昌	0.366215	0	0	0.122	0.012	0.016	0.0947781	0.24314
411000	2013	许昌	0.362237	0	0	0.094	0.014	0.018	0.0817297	0.240261
411000	2014	许昌	0.372931	0	0	0.093	0.019	0.018	0.0299033	0.239336
411000	2015	许昌	0.382334	0	0	0.09	0.011	0.02	0.0235609	0.236444
411000	2016	许昌	0.389538	0	0	0.089	0.011	0.02	0.0222209	0.23349
411000	2017	许昌	0.441435	0	0	0.08735	0.018	0.019	0.0231176	0.233878
411000	2018	许昌	0.513056	0	0	0.0857	0.02	0.018	0.0396869	0.232888
411000	2019	许昌	0.502625	0	0	0.09	0.02	0.019	0.0185268	0.231448
411000	2020	许昌	1.04527	0	0	0.0266	0.024	0.02	-0.000964159	0.230019
411100	2010	漯河	0.22714	0	0	0.147	0.009	0.025	0.00129926	0.241678
411100	2011	漯河	0.245848	0	0	0.132	0.007	0.037	0.000956062	0.24678
411100	2012	漯河	0.233585	0	0	0.121	0.005	0.049	0.000673001	0.251345
411100	2013	漯河	0.232904	0	0	0.0808	0.007	0.051	0.000348259	0.255398
411100	2014	漯河	0.257405	0	0	0.091	0.008	0.051	0.000129253	0.265992
411100	2015	漯河	0.224883	0	0	0.091	0.005	0.054	0.000120551	0.268057
411100	2016	漯河	0.260623	0	0	0.081	0.007	0.055	0.000118497	0.270483
411100	2017	漯河	0.273237	0	0	0.082	0.008	0.043	8.30565e-05	0.275918
411100	2018	漯河	0.29931	0	0	0.083	0.025	0.045	8.30565e-05	0.279326
411100	2019	漯河	0.348988	0	0	0.0754	0.026	0.043	0.00011157	0.281679
411100	2020	漯河	0.45692	0	0	0.015	0.028	0.041	0.000169895	0.284015
411200	2010	三门峡	0.188974	0	0	0.152	0.016	0.038	0.246491	0.298437
411200	2011	三门峡	0.205311	0	0	0.131	0.016	0.04	0.273881	0.307048
411200	2012	三门峡	0.247114	0	0	0.12	0.016	0.042	0.266412	0.308757
411200	2013	三门峡	0.222448	0	0	0.0575	0.017	0.045	0.281776	0.310185
411200	2014	三门峡	0.227526	0	0	0.09	0.017	0.047	0.287432	0.311194
411200	2015	三门峡	0.219207	0	0	0.033	0.011	0.05	0.27723	0.312919
411200	2016	三门峡	0.17077	0	0	0.075	0.011	0.053	0.277286	0.314279
411200	2017	三门峡	0.171746	0	0	0.0775	0.014	0.05	0.254113	0.318026
411200	2018	三门峡	0.175379	0	0	0.08	0.015	0.048	0.205855	0.321806
411200	2019	三门峡	0.14703	0	0	0.075	0.019	0.055	0.116897	0.324185
411200	2020	三门峡	0.169463	0	0	0.031	0.018	0.062	0.0244769	0.326564
411300	2010	南阳	0.165651	0	0	0.116	0.015	0.011	0.0462543	0.155837
411300	2011	南阳	0.171096	0	0	0.112	0.014	0.011	0.0491881	0.156416
411300	2012	南阳	0.252166	0	0	0.101	0.013	0.011	0.0451768	0.158128
411300	2013	南阳	0.223713	0	0	0.0677	0.014	0.012	0.0303237	0.16538
411300	2014	南阳	0.195338	0	0	0.085	0.015	0.014	0.0335108	0.166387
411300	2015	南阳	0.259518	0	0	0.09	0.012	0.013	0.0288931	0.167842
411300	2016	南阳	0.283569	0	0	0.084	0.013	0.014	0.021535	0.169364
411300	2017	南阳	0.319999	0	0	0.079	0.014	0.012	0.0174138	0.171083
411300	2018	南阳	0.367325	0	0	0.074	0.015	0.012	0.0155558	0.168183
411300	2019	南阳	0.512289	0	0	0.07	0.017	0.013	0.0150428	0.170395
411300	2020	南阳	0.671068	0	0	0.022	0.019	0.014	0.0144294	0.172605
411400	2010	商丘	0.127481	0	0	0.111	0.007	0.005	0.0893756	0.191207
411400	2011	商丘	0.13518	0	0	0.107	0.007	0.008	0.0981186	0.194249
411400	2012	商丘	0.147439	0	0	0.108	0.007	0.011	0.0943025	0.197548
411400	2013	商丘	0.143753	0	0	0.1009	0.006	0.011	0.0857503	0.200541
411400	2014	商丘	0.133182	0	0	0.092	0.006	0.011	0.0721742	0.20378
411400	2015	商丘	0.150082	0	0	0.088	0.005	0.011	0.0601114	0.206047
411400	2016	商丘	0.152981	0	0	0.087	0.005	0.012	0.0532399	0.207298
411400	2017	商丘	0.199903	0	0	0.087	0.012	0.011	0.0482948	0.209757
411400	2018	商丘	0.241597	0	0	0.087	0.014	0.011	0.0267472	0.211742
411400	2019	商丘	0.300487	0	0	0.074	0.017	0.01	0.0264839	0.214955
411400	2020	商丘	0.305758	0	0	-0.008	0.019	0.009	0.0262133	0.218131
411500	2010	信阳	0.206715	0	0	0.116	0.005	0.014	0.0125029	0.176243
411500	2011	信阳	0.19177	0	0	0.111	0.006	0.015	0.0125513	0.176614
411500	2012	信阳	0.207755	0	0	0.105	0.007	0.016	0.0116807	0.182729
411500	2013	信阳	0.196873	0	0	0.1316	0.006	0.017	0.0122012	0.183438
411500	2014	信阳	0.221908	0	0	0.0899	0.006	0.017	0.00975013	0.178762
411500	2015	信阳	0.236428	0	0	0.0897	0.005	0.016	0.0117254	0.178872
411500	2016	信阳	0.27653	0	0	0.0832	0.005	0.017	0.0109713	0.178491
411500	2017	信阳	0.270065	0	0	0.0831	0.005	0.016	0.0109608	0.179495
411500	2018	信阳	0.334216	0	0	0.083	0.004	0.015	0.0012926	0.180888
411500	2019	信阳	0.507957	0	0	0.0631	0.004	0.014	0.0011964	0.182478
411500	2020	信阳	0.537359	0	0	0.0209	0.015	0.013	0.00110038	0.184068
411600	2010	周口	0.227369	0	0	0.111	0.004	0.011	0	0.134087
411600	2011	周口	0.267286	0	0	0.112	0.006	0.013	0	0.139096
411600	2012	周口	0.292626	0	0	0.106	0.008	0.015	0	0.146738
411600	2013	周口	0.290036	0	0	0.1371	0.009	0.015	0	0.16667
411600	2014	周口	0.346308	0	0	0.091	0.007	0.014	0	0.158921
411600	2015	周口	0.351309	0	0	0.088	0.006	0.015	0	0.164479
411600	2016	周口	0.44694	0	0	0.085	0.005	0.015	0	0.168999
411600	2017	周口	0.563127	0	0	0.0835	0.007	0.015	0	0.175572
411600	2018	周口	0.683579	0	0	0.082	0.006	0.014	0	0.181867
411600	2019	周口	1.0696	0	0	0.075	0.007	0.013	0	0.1886
411600	2020	周口	1.08123	0	0	0.017	0.01	0.012	0	0.195355
411700	2010	驻马店	0.179185	0	0	0.116	0.01	0.01	0.00461613	0.172136
411700	2011	驻马店	0.184212	0	0	0.113	0.01	0.011	0.00602813	0.183399
411700	2012	驻马店	0.203143	0	0	0.104	0.01	0.012	0.00602151	0.194273
411700	2013	驻马店	0.19728	0	0	0.1227	0.011	0.013	0.00145537	0.207333
411700	2014	驻马店	0.211182	0	0	0.085	0.01	0.013	0.000579039	0.213828
411700	2015	驻马店	0.220318	0	0	0.09	0.009	0.013	0.000529546	0.223369
411700	2016	驻马店	0.272853	0	0	0.085	0.01	0.013	0.000321332	0.23078
411700	2017	驻马店	0.29247	0	0	0.085	0.012	0.012	0.000294649	0.239428
411700	2018	驻马店	0.363953	0	0	0.085	0.011	0.012	0.000153801	0.250176
411700	2019	驻马店	0.482134	0	0	0.074	0.012	0.011	1.2953e-05	0.26167
411700	2020	驻马店	0.662301	0	0	0.036	0.029	0.01	-0.000127895	0.273164
420100	2010	武汉	0.270066	1	0	0.147	0.017	0.037	0.00044828	0.662675
420100	2011	武汉	0.348377	1	0	0.125	0.02	0.036	0.000263477	0.68073
420100	2012	武汉	0.410507	1	0	0.114	0.023	0.035	5.21241e-05	0.695777
420100	2013	武汉	0.393112	1	0	0.1309	0.028	0.036	0.000302206	0.705924
420100	2014	武汉	0.529006	1	0	0.097	0.048	0.038	0.000326179	0.711906
420100	2015	武汉	0.506583	1	1	0.088	0.051	0.042	0.000323239	0.72061
420100	2016	武汉	0.501313	1	1	0.078	0.057	0.048	0.000445468	0.726858
420100	2017	武汉	0.79022	1	1	0.079	0.065	0.049	0.000482031	0.71993
420100	2018	武汉	1.02802	1	1	0.08	0.07	0.049	0.000719822	0.705249
420100	2019	武汉	1.05554	1	1	0.074	0.079	0.052	0.000690228	0.697638
420100	2020	武汉	1.01368	1	1	-0.047	0.063	0.055	0.000661889	0.690388
420200	2010	黄石	0.150674	1	0	0.157	0.012	0.02	0.128848	0.366802
420200	2011	黄石	0.201371	1	0	0.158	0.012	0.023	0.102273	0.370204
420200	2012	黄石	0.215536	1	0	0.12	0.012	0.026	0.0838267	0.371549
420200	2013	黄石	0.217429	1	0	0.0971	0.011	0.027	0.0671262	0.373732
420200	2014	黄石	0.215723	1	0	0.091	0.012	0.028	0.0428529	0.373067
420200	2015	黄石	0.206372	1	0	0.053	0.011	0.006	0.0367876	0.372318
420200	2016	黄石	0.202174	1	0	0.072	0.018	0.007	0.0427442	0.372741
420200	2017	黄石	0.208058	1	1	0.075	0.014	0.007	0.0384365	0.374576
420200	2018	黄石	0.233647	1	1	0.078	0.019	0.008	0.0330275	0.375018
420200	2019	黄石	0.243053	1	1	0.082	0.018	0.009	0.0303596	0.378205
420200	2020	黄石	0.194093	1	1	-0.047	0.021	0.01	0.0276916	0.381392
420300	2010	十堰	0.400002	1	0	0.181	0.01	0.007	0.0108645	0.275885
420300	2011	十堰	0.440963	1	0	0.11	0.011	0.008	0.012139	0.273249
420300	2012	十堰	0.382479	1	0	0.082	0.012	0.009	0.013435	0.268671
420300	2013	十堰	0.442683	1	0	0.1307	0.014	0.009	0.00623974	0.261667
420300	2014	十堰	0.24469	1	0	0.095	0.014	0.009	0.00625	0.254986
420300	2015	十堰	0.273194	1	0	0.095	0.011	0.011	0.00649016	0.249292
420300	2016	十堰	0.261437	1	1	0.089	0.011	0.013	0.00646893	0.241379
420300	2017	十堰	0.351357	1	1	0.0805	0.013	0.013	0.00657817	0.236301
420300	2018	十堰	0.450728	1	1	0.072	0.012	0.013	0.00674134	0.229164
420300	2019	十堰	0.541747	1	1	0.07	0.015	0.003	0.00679575	0.223353
420300	2020	十堰	0.448886	1	1	-0.047	0.014	-0.005	0.00684941	0.217507
420500	2010	宜昌	0.161336	1	0	0.158	0.014	0.006	0.0414498	0.346155
420500	2011	宜昌	0.263179	1	0	0.161	0.015	0.006	0.040067	0.351279
420500	2012	宜昌	0.308058	1	0	0.126	0.016	0.006	0.0447015	0.356441
420500	2013	宜昌	0.289237	1	0	0.1232	0.017	0.006	0.0331609	0.360785
420500	2014	宜昌	0.373725	1	0	0.098	0.015	0.006	0.0308726	0.365834
420500	2015	宜昌	0.467257	1	0	0.089	0.026	0.007	0.0317102	0.373223
420500	2016	宜昌	0.581349	1	0	0.088	0.026	0.007	0.0309151	0.382589
420500	2017	宜昌	0.854782	1	1	0.0825	0.029	0.004	0.031804	0.389974
420500	2018	宜昌	1.00987	1	1	0.077	0.028	0.005	0.0313718	0.395408
420500	2019	宜昌	1.01894	1	1	0.081	0.028	0.005	0.0152038	0.401867
420500	2020	宜昌	0.669236	1	1	-0.047	0.026	0.005	-0.000964159	0.408359
420600	2010	襄阳	0.219788	1	0	0.162	0.026	0.005	0.00752203	0.334021
420600	2011	襄阳	0.337637	1	0	0.1604	0.026	0.005	0.00759301	0.334889
420600	2012	襄阳	0.361153	1	0	0.125	0.026	0.005	0.0103473	0.336953
420600	2013	襄阳	0.372609	1	0	0.1247	0.026	0.005	0.0104817	0.338615
420600	2014	襄阳	0.412389	1	0	0.137	0.026	0.005	0.000934133	0.340672
420600	2015	襄阳	0.628436	1	0	0.0893	0.026	0.005	0.00784061	0.345228
420600	2016	襄阳	0.604177	1	0	0.0853	0.026	0.005	0.00573296	0.346111
420600	2017	襄阳	0.830357	1	1	0.0814	0.026	0.005	0.0062564	0.349578
420600	2018	襄阳	0.917987	1	1	0.0775	0.026	0.005	0.00698364	0.351875
420600	2019	襄阳	1.03297	1	1	0.079	0.026	0.005	0.00684428	0.355373
420600	2020	襄阳	0.826769	1	1	-0.047	0.026	0.005	0.00672127	0.358895
420700	2010	鄂州	0.138991	0	0	0.153	0.01	0.017	0.0439078	0.37553
420700	2011	鄂州	0.185618	0	0	0.16	0.011	0.018	0.0489731	0.371115
420700	2012	鄂州	0.200513	0	0	0.1416	0.012	0.019	0.0514486	0.369927
420700	2013	鄂州	0.203863	0	0	0.1259	0.014	0.016	0.0289926	0.367395
420700	2014	鄂州	0.214929	0	0	0.097	0.008	0.019	0.0181076	0.364882
420700	2015	鄂州	0.202597	0	0	0.08	0.01	0.021	0.0224584	0.363406
420700	2016	鄂州	0.202832	0	0	0.08	0.03	0.023	0.0296461	0.35991
420700	2017	鄂州	0.237008	0	1	0.081	0.037	0.022	0.0289247	0.358739
420700	2018	鄂州	0.255873	0	1	0.082	0.025	0.003	0.0291812	0.357568
420700	2019	鄂州	0.274938	0	1	0.078	0.012	0.003	0.0273397	0.353214
420700	2020	鄂州	0.224678	0	1	-0.047	0.02	0.003	0.0256133	0.348938
420800	2010	荆门	0.168989	0	0	0.156	0.006	0.013	0.0356234	0.261618
420800	2011	荆门	0.21014	0	0	0.1564	0.008	0.013	0.0469208	0.257999
420800	2012	荆门	0.228796	0	0	0.122	0.01	0.013	0.0276712	0.255342
420800	2013	荆门	0.237114	0	0	0.1081	0.013	0.014	0.0338494	0.254289
420800	2014	荆门	0.243929	0	0	0.099	0.016	0.014	0.0331366	0.252381
420800	2015	荆门	0.251821	0	0	0.092	0.021	0.015	0.0318162	0.251062
420800	2016	荆门	0.265153	0	0	0.085	0.024	0.016	0.0263145	0.247967
420800	2017	荆门	0.326063	0	1	0.0825	0.024	0.017	0.026707	0.250646
420800	2018	荆门	0.364033	0	1	0.08	0.027	0.016	0.0296509	0.249113
420800	2019	荆门	0.357999	0	1	0.075	0.029	0.017	0.0289964	0.248419
420800	2020	荆门	0.294816	0	1	-0.047	0.03	0.018	0.0283418	0.247716
420900	2010	孝感	0.199933	0	0	0.151	0.012	0.014	0.0100486	0.493946
420900	2011	孝感	0.20446	0	0	0.141	0.012	0.014	0.00749465	0.599943
420900	2012	孝感	0.244228	0	0	0.122	0.012	0.014	0.00662532	0.706605
420900	2013	孝感	0.252649	0	0	0.121	0.012	0.017	0.0106663	0.81022
420900	2014	孝感	0.240665	0	0	0.097	0.014	0.014	0.00806272	0.917462
420900	2015	孝感	0.232969	0	0	0.089	0.027	0.015	0.0080478	1.02057
420900	2016	孝感	0.23139	0	0	0.079	0.027	0.016	0.00724015	1.13252
420900	2017	孝感	0.232242	0	1	0.08	0.029	0.012	0.00680933	1.24308
420900	2018	孝感	0.349694	0	1	0.081	0.028	0.012	0.00488403	1.24308
420900	2019	孝感	0.412205	0	1	0.08	0.027	0.012	0.00451293	1.24308
420900	2020	孝感	0.353258	0	1	-0.045	0.023	0.012	0.00414212	1.24308
421000	2010	荆州	0.158056	1	0	0.132	0.008	0.005	0.00374532	0.25302
421000	2011	荆州	0.19879	1	0	0.134	0.009	0.005	0.000581058	0.253554
421000	2012	荆州	0.179183	1	0	0.111	0.01	0.005	0.00272702	0.255586
421000	2013	荆州	0.183374	1	0	0.1161	0.012	0.005	0.0016835	0.258744
421000	2014	荆州	0.181104	1	0	0.098	0.014	0.005	0.00120176	0.262005
421000	2015	荆州	0.236334	1	0	0.085	0.02	0.005	0.000467508	0.270573
421000	2016	荆州	0.185969	1	1	0.073	0.023	0.006	4.71565e-05	0.271718
421000	2017	荆州	0.225027	1	1	0.074	0.024	0.001	0.000414907	0.275748
421000	2018	荆州	0.248624	1	1	0.075	0.023	0.001	0.000212151	0.278518
421000	2019	荆州	0.334251	1	1	0.075	0.02	0.001	0.000211988	0.282622
421000	2020	荆州	0.275849	1	1	-0.047	0.017	0.001	0.000211825	0.286777
421100	2010	黄冈	0.220291	1	0	0.141	0.012	0	0.0297558	0.230493
421100	2011	黄冈	0.478678	1	0	0.14	0.013	0.001	0.013399	0.231877
421100	2012	黄冈	0.325169	1	0	0.106	0.014	0.002	0.00744007	0.233868
421100	2013	黄冈	0.320877	1	0	0.1171	0.016	0.003	0.00539811	0.235817
421100	2014	黄冈	0.357613	1	0	0.097	0.016	0.004	0.0146208	0.241219
421100	2015	黄冈	0.360077	1	1	0.089	0.017	0.004	0.021014	0.242833
421100	2016	黄冈	0.402268	1	1	0.076	0.017	0.005	0.0210116	0.244578
421100	2017	黄冈	0.611901	1	1	0.074	0.018	0.001	0.011773	0.2495
421100	2018	黄冈	0.730068	1	1	0.072	0.019	0.002	0.0104279	0.251768
421100	2019	黄冈	1.03945	1	1	0.068	0.018	0.002	0.0111097	0.255406
421100	2020	黄冈	1.03562	1	1	-0.047	0.018	0.002	0.0117848	0.259075
421200	2010	咸宁	0.196065	1	0	0.159	0.009	0.016	0.00766088	0.274574
421200	2011	咸宁	0.545483	1	0	0.158	0.011	0.017	0.00814957	0.273349
421200	2012	咸宁	0.367343	1	0	0.122	0.013	0.018	0.0108352	0.27375
421200	2013	咸宁	0.321556	1	0	0.146	0.013	0.018	0.00339703	0.274143
421200	2014	咸宁	0.32038	1	0	0.096	0.014	0.004	0.00230003	0.280641
421200	2015	咸宁	0.367605	1	0	0.08	0.016	0.004	0.00467912	0.279751
421200	2016	咸宁	0.316897	1	0	0.076	0.017	0.004	0.00287294	0.279178
421200	2017	咸宁	0.42685	1	1	0.0805	0.017	0.002	0.00248745	0.281908
421200	2018	咸宁	0.499174	1	1	0.085	0.021	0.002	0.00189726	0.283705
421200	2019	咸宁	0.530007	1	1	0.081	0.024	0.002	0.00114068	0.286426
421200	2020	咸宁	0.437276	1	1	-0.047	0.022	0.002	0.000418138	0.289148
421300	2010	随州	1.00411	1	0	0.152	0.009	0.008	0.0100733	0.201815
421300	2011	随州	1.00649	1	0	0.152	0.011	0.008	0.00824402	0.203392
421300	2012	随州	1.02166	1	0	0.12	0.013	0.008	0.0151976	0.208135
421300	2013	随州	0.623028	1	0	0.1209	0.014	0.008	0.0106454	0.210326
421300	2014	随州	0.545024	1	0	0.0974	0.015	0.008	0.0104051	0.213497
421300	2015	随州	1.0344	1	0	0.089	0.014	0.009	0.00957895	0.22154
421300	2016	随州	1.02611	1	0	0.08	0.013	0.01	0.00869331	0.223452
421300	2017	随州	1.01374	1	1	0.079	0.01	0.01	0.00484061	0.22808
421300	2018	随州	1.08123	1	1	0.078	0.01	0.01	0.00324042	0.23
421300	2019	随州	0.642603	1	1	0.078	0.01	0.01	0.000972763	0.234699
421300	2020	随州	0.605911	1	1	-0.047	0.011	0.01	-0.000964159	0.239474
430100	2010	长沙	0.315309	0	0	0.155	0.033	0.031	0.000361795	0.371291
430100	2011	长沙	0.456914	0	0	0.145	0.03	0.03	0.0100074	0.37484
430100	2012	长沙	0.455624	0	0	0.13	0.027	0.029	0.00991616	0.378459
430100	2013	长沙	0.487822	0	0	0.1177	0.029	0.029	0.00943758	0.383072
430100	2014	长沙	0.554421	0	0	0.105	0.028	0.031	0.00371025	0.383959
430100	2015	长沙	0.532297	0	0	0.099	0.026	0.032	0.00291273	0.38462
430100	2016	长沙	0.753876	0	1	0.094	0.024	0.034	0.00114941	0.381566
430100	2017	长沙	1.02441	0	1	0.0896	0.025	0.035	0.000340583	0.380056
430100	2018	长沙	1.00474	0	1	0.0852	0.028	0.035	0.00021767	0.374966
430100	2019	长沙	0.784353	0	1	0.0808	0.035	0.038	0.000284988	0.375664
430100	2020	长沙	1.08123	0	1	0.0398	0.037	0.041	0.000337117	0.376345
430200	2010	株洲	0.223987	0	0	0.154	0.079	0.019	0.00168871	0.264458
430200	2011	株洲	0.242542	0	0	0.141	0.079	0.02	0.025578	0.264716
430200	2012	株洲	0.276735	0	0	0.1204	0.013	0.021	0.0262784	0.262784
430200	2013	株洲	0.30913	0	0	0.1068	0.015	0.022	0.026362	0.261286
430200	2014	株洲	0.398012	0	0	0.105	0.015	0.023	0.0271983	0.264605
430200	2015	株洲	0.538188	0	0	0.095	0.022	0.025	0.0255627	0.261119
430200	2016	株洲	1.00579	0	1	0.0785	0.016	0.028	0.0189303	0.261411
430200	2017	株洲	0.554431	0	1	0.07825	0.027	0.03	0.0169041	0.263052
430200	2018	株洲	0.517207	0	1	0.078	0.039	0.034	0.0107223	0.264045
430200	2019	株洲	1.00266	0	1	0.0785	0.049	0.035	0.00562773	0.265697
430200	2020	株洲	1.05814	0	1	0.041	0.077	0.036	0.000533188	0.267357
430300	2010	湘潭	0.15099	0	0	0.152	0.019	0.027	0.0251831	0.287286
430300	2011	湘潭	0.208205	0	0	0.144	0.017	0.028	0.0230668	0.286876
430300	2012	湘潭	0.201421	0	0	0.123	0.015	0.029	0.0210526	0.286292
430300	2013	湘潭	0.218213	0	0	0.1253	0.017	0.03	0.0175042	0.289065
430300	2014	湘潭	0.218406	0	0	0.107	0.013	0.032	0.00300421	0.28837
430300	2015	湘潭	0.233237	0	0	0.096	0.011	0.034	0.00107699	0.291472
430300	2016	湘潭	0.256931	0	1	0.084	0.012	0.038	0.00139697	0.291655
430300	2017	湘潭	0.402097	0	1	0.081	0.025	0.041	0.00117093	0.294583
430300	2018	湘潭	0.456436	0	1	0.078	0.038	0.042	0.0010213	0.294464
430300	2019	湘潭	0.588009	0	1	0.0756	0.041	0.047	0.00177368	0.295363
430300	2020	湘潭	1.01234	0	1	0.0384	0.059	0.052	0.00254598	0.296263
430400	2010	衡阳	0.196455	0	0	0.151	0.005	0.019	0.00232153	0.420517
430400	2011	衡阳	0.245166	0	0	0.142	0.005	0.019	0.0428107	0.431471
430400	2012	衡阳	0.255023	0	0	0.118	0.005	0.019	0.0356827	0.443052
430400	2013	衡阳	0.254624	0	0	0.1082	0.005	0.022	0.0385947	0.464881
430400	2014	衡阳	0.269217	0	0	0.099	0.005	0.023	0.0307957	0.475262
430400	2015	衡阳	0.257227	0	0	0.0872	0.004	0.025	0.0319346	0.484179
430400	2016	衡阳	0.295596	0	1	0.079	0.004	0.027	0.0304219	0.497885
430400	2017	衡阳	0.382285	0	1	0.081	0.006	0.03	0.0301844	0.510787
430400	2018	衡阳	0.399097	0	1	0.083	0.008	0.031	0.0222088	0.523658
430400	2019	衡阳	0.421673	0	1	0.081	0.009	0.032	0.019175	0.539862
430400	2020	衡阳	0.4637	0	1	0.04	0.02	0.033	0.0165666	0.55623
430500	2010	邵阳	0.200801	0	0	0.146	0.003	0.002	0.0409322	0.122599
430500	2011	邵阳	0.244144	0	0	0.127	0.003	0.006	0.0345123	0.112702
430500	2012	邵阳	0.255357	0	0	0.117	0.003	0.01	0.0380653	0.102858
430500	2013	邵阳	0.240303	0	0	0.0988	0.003	0.008	0.0384099	0.0927378
430500	2014	邵阳	0.243318	0	0	0.108	0.004	0.009	0.0258444	0.0824176
430500	2015	邵阳	0.284831	0	0	0.096	0.004	0.009	0.0220746	0.0811614
430500	2016	邵阳	0.375724	0	1	0.08	0.005	0.01	0.0170139	0.0811614
430500	2017	邵阳	0.468462	0	1	0.078	0.003	0.011	0.0124079	0.0811614
430500	2018	邵阳	0.560692	0	1	0.076	0.006	0.011	0.0097034	0.0811614
430500	2019	邵阳	1.01381	0	1	0.0797	0.008	0.011	0.0087414	0.0811614
430500	2020	邵阳	1.0758	0	1	0.039	0.012	0.011	0.00786733	0.0811614
430600	2010	岳阳	0.233456	0	0	0.1478	0.012	0.005	0.000181752	0.45032
430600	2011	岳阳	0.296873	0	0	0.142	0.012	0.006	0.00777732	0.45325
430600	2012	岳阳	0.307712	0	0	0.1222	0.012	0.007	0.00429185	0.455969
430600	2013	岳阳	0.30502	0	0	0.1071	0.012	0.007	0.00586455	0.472411
430600	2014	岳阳	0.289747	0	0	0.093	0.011	0.008	0.00653344	0.475466
430600	2015	岳阳	0.275012	0	0	0.087	0.01	0.008	0.00486029	0.480359
430600	2016	岳阳	0.327485	0	1	0.078	0.013	0.009	0.00488242	0.480543
430600	2017	岳阳	0.378086	0	1	0.0805	0.011	0.01	0.00483687	0.489718
430600	2018	岳阳	0.420635	0	1	0.083	0.016	0.011	0.00571207	0.493761
430600	2019	岳阳	0.578061	0	1	0.0802	0.022	0.012	0.00479678	0.498649
430600	2020	岳阳	1.05533	0	1	0.042	0.026	0.013	0.00416653	0.50352
430700	2010	常德	0.281258	0	0	0.152	0.006	0.009	0.0143983	0.227392
430700	2011	常德	0.359947	0	0	0.141	0.006	0.011	0.0138286	0.225204
430700	2012	常德	0.310035	0	0	0.1213	0.006	0.013	0.0143976	0.222782
430700	2013	常德	0.314267	0	0	0.1111	0.006	0.014	0.0132231	0.229496
430700	2014	常德	0.310534	0	0	0.1055	0.006	0.015	0.00996678	0.227649
430700	2015	常德	0.293848	0	0	0.087	0.006	0.017	0.00872845	0.226189
430700	2016	常德	0.349392	0	1	0.087	0.005	0.02	0.00565473	0.224239
430700	2017	常德	0.456344	0	1	0.0845	0.011	0.023	0.00561957	0.224802
430700	2018	常德	0.591808	0	1	0.082	0.015	0.024	0.0021694	0.223884
430700	2019	常德	1.08123	0	1	0.08	0.016	0.027	0.00260218	0.222964
430700	2020	常德	1.08123	0	1	0.0391	0.017	0.03	0.0029684	0.22204
430800	2010	张家界	0.342095	0	0	0.1522	0.002	0.008	0.0226986	0.187982
430800	2011	张家界	0.269531	0	0	0.1401	0.004	0.009	0.0177187	0.187648
430800	2012	张家界	0.274176	0	0	0.1163	0.006	0.01	0.0211581	0.189477
430800	2013	张家界	0.312912	0	0	0.0787	0.004	0.011	0.0257559	0.192276
430800	2014	张家界	0.364096	0	0	0.107	0.003	0.012	0.0194544	0.194596
430800	2015	张家界	0.31702	0	0	0.085	0.002	0.013	0.0146415	0.200741
430800	2016	张家界	0.53499	0	1	0.081	0.003	0.014	0.000347343	0.203216
430800	2017	张家界	1.01097	0	1	0.078	0.004	0.015	0.00148013	0.208118
430800	2018	张家界	1.039	0	1	0.075	0.005	0.015	0.000473149	0.211824
430800	2019	张家界	1.00447	0	1	0.0763	0.007	0.018	0.000707929	0.216805
430800	2020	张家界	1.003	0	1	0.0199	0.01	0.021	0.000883236	0.221845
430900	2010	益阳	0.253724	0	0	0.147	0.007	0.009	0.00747819	0.204089
430900	2011	益阳	0.311937	0	0	0.132	0.007	0.009	0.00572041	0.205682
430900	2012	益阳	0.313598	0	0	0.1194	0.007	0.009	0.00640797	0.206889
430900	2013	益阳	0.300127	0	0	0.1008	0.009	0.009	0.00611413	0.210292
430900	2014	益阳	0.357643	0	0	0.108	0.009	0.01	0.00720175	0.211465
430900	2015	益阳	0.319655	0	0	0.084	0.007	0.01	0.00515891	0.215091
430900	2016	益阳	0.369084	0	0	0.078	0.007	0.011	0.00252478	0.21624
430900	2017	益阳	0.447109	0	1	0.0795	0.008	0.012	0.000485564	0.221086
[truncated: 1,114 more rows]
